# Supplementary material for: A mouse model of cardiac immunoglobulin light chain amyloidosis reveals insights into tissue accumulation and toxicity of amyloid fibrils
Source: Nat Commun. 2025 Mar 27;16:2992. doi: 10.1038/s41467-025-58307-2 (PMC11950232; doi:10.1038/s41467-025-58307-2)
Supplement: Supplementary file 4 — Source Data [file 41467_2025_58307_MOESM4_ESM.xlsx]

## Sheet: Fig 1B
lS mice
	Data Set	Gate	Number	%Total	%Gated
	S-37-hL	All	462663	100	100
	S-37-hL	B cells	13064	2.82	4.85
	S-37-hL	cells	283374	61.25	61.25
	S-37-hL	LCs	9303	2.01	79.17
	S-37-hL	lympho simplets	269567	58.26	95.13
	S-37-hL	plasma cells	11750	2.54	4.36
	Data Set	Gate	Number	%Total	%Gated
	S-29-hL	All	174613	100	100
	S-29-hL	B cells	11856	6.79	10.12
	S-29-hL	cells	121520	69.59	69.59
	S-29-hL	LCs	10212	5.85	75.96
	S-29-hL	lympho simplets	117174	67.1	96.42
	S-29-hL	plasma cells	13444	7.7	11.47
	Data Set	Gate	Number	%Total	%Gated
	S-30-hL	All	252853	100	100
	S-30-hL	B cells	26280	10.39	14.72
	S-30-hL	cells	186224	73.65	73.65
	S-30-hL	LCs	14445	5.71	73.77
	S-30-hL	lympho simplets	178475	70.58	95.84
	S-30-hL	plasma cells	19581	7.74	10.97
WT mice
	Data Set	Gate	Number	%Total	%Gated
	W-24-hL	All	133709	100	100
	W-24-hL	B cells	13689	10.24	12.99
	W-24-hL	cells	108100	80.85	80.85
	W-24-hL	LCs	4	0	0.5
	W-24-hL	lympho simplets	105400	78.83	97.5
	W-24-hL	plasma cells	797	0.6	0.76
	Data Set	Gate	Number	%Total	%Gated
	W-34-hL	All	229450	100	100
	W-34-hL	B cells	12969	5.65	11.37
	W-34-hL	cells	119576	52.11	52.11
	W-34-hL	LCs	2	0	0.18
	W-34-hL	lympho simplets	114046	49.7	95.38
	W-34-hL	plasma cells	1137	0.5	1
	Data Set	Gate	Number	%Total	%Gated
	W-35-hL	All	154339	100	100
	W-35-hL	B cells	11403	7.39	11.59
	W-35-hL	cells	101026	65.46	65.46
	W-35-hL	LCs	2	0	0.29
	W-35-hL	lympho simplets	98400	63.76	97.4
	W-35-hL	plasma cells	697	0.45	0.71

## Sheet: Fig 1C
lS-PT (µg/mL)	lS (µg/mL)	lS-DH 2-6 Mo (µg/mL)	lS-DH >6Mo (µg/mL)
99.8	47	979.6	521.46
	39.7	668	674.22
	21.12	696	439.6
	41.12	583.04	684.7
		812.8	492.24
		670.48	409.44
		358	158.08
		480	509.68
		467	320
		494	588
		408	425
		405	264
		338	814
		240	408
		340	465
		402	817
		392
		340
		456
		384

## Sheet: Fig 2A
Temperature [°C]	λS-VL				λS-FLC				first deriv λS-VL				first deriv λS-FLC
35.1	0.94861728	0.84671855	0.879012346	0.88848376	0.682583749	0.68923676	0.57069671		0.01069551	0.01499165	0.0155073	0.01330377	-0.00058506	0.00083308	0.0009353
35.2	0.949945986	0.84671855	0.879012346	0.88848376	0.682583749	0.68923676	0.57069671		0.0115275	0.01499165	0.0155073	0.01330377	-0.00058506	0.00083308	0.0009353
35.3	0.950743914	0.848120689	0.880478382	0.89122301	0.682612658	0.68934971	0.57076824		0.01201155	0.01616609	0.01649301	0.01531002	-0.00040228	0.00080788	0.00105065
35.4	0.950743914	0.849927306	0.882359147	0.89122301	0.682643116	0.68947476	0.57085592		0.01201155	0.0175998	0.01769436	0.01531002	-0.00017676	0.000783	0.00116652
35.5	0.952095866	0.851050973	0.883495212	0.89301747	0.68265897	0.68958592	0.5709579		0.01280268	0.0184531	0.01840812	0.01655212	-0.00004101	0.00075825	0.00128406
35.6	0.953160703	0.852661848	0.885127425	0.89486885	0.68268162	0.68969166	0.57106209		0.01340387	0.01962544	0.01938728	0.01777137	0.00014725	0.00073493	0.00139698
35.7	0.954607844	0.852661848	0.885127425	0.89486885	0.68268162	0.68969166	0.57106209		0.01419498	0.01962544	0.01938728	0.01777137	0.00014725	0.00073493	0.00139698
35.8	0.955471754	0.854595423	0.887074769	0.89637995	0.682708621	0.68982643	0.57123083		0.01465236	0.02097851	0.02051513	0.01873484	0.0003673	0.00070538	0.00154345
35.9	0.956330359	0.856207132	0.888703406	0.89754152	0.682734251	0.68992954	0.57138401		0.01510054	0.02207708	0.02142888	0.01945568	0.00054834	0.00068202	0.00166214
36	0.956330359	0.857431293	0.889942288	0.89908338	0.682757556	0.69000876	0.571504		0.01510054	0.02289475	0.02210793	0.02039648	0.00068439	0.000665	0.00175029
36.1	0.957769454	0.859061718	0.891601264	0.90024489	0.682780921	0.6901021	0.57163513		0.01582239	0.023967	0.02299684	0.02109169	0.00086473	0.00064745	0.00184286
36.2	0.959049284	0.860445619	0.89298141	0.9018622	0.682781935	0.69021845	0.57177514		0.01640184	0.02479482	0.02368196	0.02201977	0.00100541	0.00063071	0.00193267
36.3	0.960428298	0.862850964	0.895276129	0.90412086	0.682819724	0.6903159	0.57206565		0.01684896	0.02581516	0.02452509	0.02292695	0.00118057	0.00060887	0.00205213
36.4	0.962182999	0.865188062	0.897529125	0.90662748	0.682911456	0.69034833	0.57234502		0.01741703	0.02662427	0.02519264	0.02382481	0.00132093	0.00058722	0.00217301
36.5	0.963766575	0.868230402	0.900427878	0.90864313	0.683022082	0.69035959	0.57240856		0.01783328	0.02762108	0.02601391	0.02449345	0.0014956	0.00058204	0.00220227
36.6	0.964780033	0.869936049	0.902070761	0.9115929	0.68310684	0.69039762	0.57271892		0.01811108	0.0281238	0.02642767	0.02536882	0.00158446	0.00055554	0.00235422
36.7	0.967674196	0.872597992	0.904626489	0.91382557	0.683244586	0.69044304	0.57302558		0.01879289	0.02888364	0.02705255	0.02602405	0.00171972	0.00053487	0.00247512
36.8	0.969418347	0.876321912	0.908242643	0.91715503	0.683486938	0.69046921	0.57324749		0.01918142	0.02987735	0.02786898	0.02688014	0.0018984	0.00051962	0.00256571
36.9	0.97212851	0.880470037	0.912290692	0.91991085	0.683815598	0.6904816	0.57345968		0.01971299	0.0308931	0.02870277	0.02754149	0.00208315	0.00050438	0.00265731
37	0.974316001	0.884800136	0.916435957	0.92265069	0.684159636	0.69053215	0.57372731		0.02012519	0.03187217	0.02950588	0.02817726	0.0022632	0.00048458	0.00277825
37.1	0.977199614	0.888007045	0.919535398	0.92660028	0.684415102	0.69055748	0.57395041		0.02065156	0.03259236	0.03009635	0.0290096	0.00239686	0.00046988	0.00286953
37.2	0.979433179	0.891243935	0.922618389	0.92960972	0.684661746	0.69059092	0.57406336		0.02103911	0.03328333	0.03066267	0.02963347	0.00252601	0.0004604	0.00292919
37.3	0.981767118	0.894684911	0.925895393	0.93363845	0.684920967	0.69061935	0.57431191		0.02142933	0.03400206	0.03125156	0.03042575	0.00266124	0.00044151	0.00305012
37.4	0.984972775	0.898241758	0.929190934	0.93363845	0.685167253	0.69064301	0.57446778		0.02194291	0.03470879	0.03183044	0.03042575	0.00279503	0.0004279	0.0031392
37.5	0.986625493	0.903213739	0.933703125	0.93815148	0.685509861	0.69071513	0.57461518		0.02220103	0.03564918	0.03260035	0.03127427	0.00297416	0.00041014	0.00325853
37.6	0.989928067	0.907128394	0.937221289	0.94253623	0.685789526	0.69076997	0.57479417		0.02271249	0.0363577	0.0331801	0.03205806	0.00310986	0.00039744	0.00334632
37.7	0.992407203	0.912613213	0.9420982	0.94495606	0.686183929	0.69086051	0.57511473		0.02309914	0.03732327	0.03396951	0.0324934	0.00329569	0.00038106	0.00346363
37.8	0.994835436	0.916644096	0.945652008	0.94964767	0.686458826	0.69091338	0.57534969		0.02348127	0.03802823	0.03454509	0.03330291	0.00343207	0.00037337	0.00352087
37.9	0.997155547	0.920662344	0.949162662	0.95443594	0.686716199	0.69100696	0.57585621		0.0238495	0.03872313	0.03511135	0.03411255	0.00356737	0.0003586	0.00363632
38	1.00052619	0.924817502	0.952822208	0.95795733	0.687008679	0.69105655	0.5762611		0.02436982	0.03942065	0.03567779	0.03469649	0.00370474	0.00034897	0.00371832
38.1	1.003792644	0.930173814	0.957579076	0.96169209	0.687413275	0.6910795	0.57684493		0.02485316	0.04029309	0.03638092	0.03530228	0.00388117	0.00033727	0.00383482
38.2	1.003792644	0.934352577	0.961291313	0.96667403	0.68772608	0.69104844	0.57755852		0.02485316	0.04094538	0.03689927	0.03607986	0.00401959	0.00033359	0.00397726
38.3	1.010425448	0.941548884	0.967814207	0.97045434	0.688342154	0.69103491	0.57783669		0.02537181	0.04157925	0.03734848	0.03639236	0.004226	0.00035041	0.00403861
38.4	1.010425448	0.941548884	0.967814207	0.97544432	0.688342154	0.69103491	0.57783669		0.02537181	0.04157925	0.03734848	0.03680101	0.004226	0.00035041	0.00403861
38.5	1.015324831	0.948561668	0.974228382	0.97797018	0.688987374	0.69104743	0.5788399		0.02562838	0.04197703	0.03759404	0.03701834	0.00441239	0.00039638	0.00425171
38.6	1.018726349	0.952782452	0.978087246	0.982952	0.689418435	0.69107676	0.57940334		0.02567865	0.04214931	0.03768475	0.03730964	0.0045215	0.00041809	0.00437591
38.7	1.021176934	0.958169639	0.982978523	0.98810887	0.689978242	0.69110906	0.57980394		0.02563486	0.04232764	0.03776476	0.03750141	0.00466034	0.00044454	0.00447172
38.8	1.023659229	0.963717759	0.987949073	0.99312365	0.690575421	0.69110018	0.58018887		0.02561227	0.0424678	0.03780708	0.03752659	0.00480518	0.00046782	0.0045711
38.9	1.026973128	0.966630042	0.990548134	0.99686098	0.690889537	0.69108319	0.58059382		0.02556887	0.04261526	0.03788495	0.03749324	0.00488451	0.00049241	0.00467345
39	1.028601527	0.971960545	0.995303869	1.00157285	0.691486895	0.69105273	0.5810017		0.02547686	0.04248091	0.03770461	0.03739507	0.00501858	0.00052679	0.00477329
39.1	1.031920671	0.9787063	1.001327515	1.00400519	0.692352772	0.69098884	0.58156222		0.02535885	0.04220794	0.03739187	0.0372943	0.00520021	0.00056674	0.00491241
39.2	1.034291387	0.981399477	1.003738403	1.01010323	0.692721486	0.69095939	0.58217567		0.02525058	0.04214522	0.03730122	0.03700447	0.00527508	0.00061082	0.00504968
39.3	1.036759734	0.986733854	1.008496284	1.01249814	0.693493724	0.69096744	0.58282888		0.02508352	0.04186658	0.03700027	0.03685885	0.00543044	0.00065178	0.00519152
39.4	1.039810896	0.990787446	1.012056112	1.01707792	0.694108188	0.69097197	0.58328789		0.0248307	0.04158948	0.03671907	0.03663972	0.00555612	0.00067885	0.00529905
39.5	1.039810896	0.994560003	1.015361428	1.01944184	0.694657683	0.69097197	0.58328789		0.0248307	0.04134833	0.03647095	0.0363358	0.00567325	0.00067885	0.00529905
39.6	1.045079947	0.998374104	1.018632293	1.0252955	0.695229709	0.69100881	0.58421147		0.02429802	0.04094474	0.03609331	0.03581897	0.00580686	0.00074367	0.00550757
39.7	1.048036456	1.002194166	1.021875501	1.02877736	0.695802093	0.69103664	0.58484876		0.02393389	0.04051971	0.03569752	0.03544468	0.005947	0.00079077	0.00564362
39.8	1.048036456	1.007207751	1.026085258	1.03210664	0.696554124	0.69107193	0.58538216		0.02393389	0.04002303	0.03522573	0.03503439	0.00612853	0.00082789	0.00574303
39.9	1.05084002	1.010979652	1.029242158	1.03752828	0.697131217	0.69115776	0.58606333		0.02357535	0.03958108	0.03481514	0.03430254	0.00627353	0.00088283	0.00587065
40	1.053781629	1.014724612	1.032375455	1.03971279	0.69771266	0.69115776	0.58606333		0.02317936	0.03913918	0.03440304	0.03401151	0.00641777	0.00088283	0.00587065
40.1	1.05588901	1.020991683	1.037673473	1.04182291	0.6986866	0.69141346	0.5870834		0.02286268	0.03823764	0.03357623	0.03361033	0.00668595	0.00096855	0.00605061
40.2	1.057908773	1.020991683	1.037673473	1.04691398	0.6986866	0.69162166	0.58780873		0.02258204	0.03823764	0.03357623	0.03278716	0.00668595	0.00103001	0.0061622
40.3	1.061431289	1.027915835	1.043644905	1.0498476	0.699741185	0.69162166	0.58780873		0.02203885	0.03716288	0.03258431	0.0322517	0.00699931	0.00103001	0.0061622
40.4	1.061431289	1.031364202	1.046660066	1.05373263	0.700234234	0.69189101	0.58871245		0.02203885	0.03658304	0.03204764	0.03152129	0.00716481	0.00110861	0.0062948
40.5	1.064819336	1.035881877	1.05056715	1.05654693	0.700856805	0.69203669	0.58926988		0.02146255	0.03580155	0.03132172	0.03095398	0.00738373	0.00115419	0.00636466
40.6	1.066835642	1.039237261	1.053473592	1.0592463	0.701319277	0.69217324	0.58982342		0.02110289	0.03519114	0.03075477	0.03040305	0.00755266	0.00120094	0.0064348
40.7	1.06942606	1.042502046	1.056325436	1.06285655	0.701798081	0.69234484	0.59059858		0.02063665	0.03457217	0.03018064	0.0296362	0.00772337	0.00126612	0.00652936
40.8	1.071282744	1.046768785	1.060120344	1.0663023	0.702518463	0.69259441	0.5915519		0.02028419	0.03373399	0.02940307	0.0288341	0.00794854	0.00133963	0.00663453
40.9	1.073277831	1.049819827	1.062874675	1.06898069	0.703114212	0.69259441	0.5915519		0.01990505	0.03309806	0.02881593	0.02821253	0.00811936	0.00133963	0.00663453
41	1.075797915	1.052818656	1.0655967	1.07060337	0.703762054	0.69283319	0.59233695		0.01940722	0.03244814	0.02821856	0.02780153	0.00829296	0.00140392	0.00672537
41.1	1.077570438	1.055750847	1.068248272	1.07454956	0.704445601	0.69309098	0.59312612		0.01904291	0.03178916	0.02761641	0.0268097	0.00847043	0.00146753	0.00681566
41.2	1.079250693	1.059520364	1.071621418	1.07708228	0.705402553	0.69331878	0.59394747		0.01866977	0.03091526	0.02682362	0.02617574	0.00870118	0.00152096	0.00689784
41.3	1.081404448	1.062289119	1.074076533	1.07708228	0.706160486	0.69346046	0.59457779		0.01817138	0.0302487	0.02622391	0.02617574	0.00887698	0.00156331	0.00696298
41.4	1.0834409	1.06585288	1.07719934	1.0823952	0.707224846	0.69360644	0.59550041		0.01766915	0.02935053	0.02542245	0.02476684	0.00912184	0.00161404	0.0070477
41.5	1.084999681	1.068433523	1.079452515	1.08457601	0.708036005	0.69368958	0.59621918		0.01729111	0.02868697	0.02483532	0.02415943	0.0092891	0.00165659	0.00711598
41.6	1.086455703	1.071688652	1.082276702	1.08672094	0.709219456	0.69381934	0.59720802		0.0169238	0.02778528	0.02404306	0.02354656	0.0095299	0.0017056	0.0072039
41.7	1.087930918	1.0740484	1.08431828	1.08954549	0.710107565	0.69390744	0.59770906		0.01654803	0.02711156	0.02345533	0.02270187	0.00970662	0.00172934	0.00724833
41.8	1.090205908	1.076382756	1.086331606	1.09154117	0.711011052	0.69402772	0.59840024		0.01594676	0.02643217	0.02286517	0.02209344	0.00988875	0.00176252	0.00731424
41.9	1.091583133	1.077979565	1.08771801	1.09328556	0.711654067	0.69428134	0.59935629		0.015576	0.02595279	0.02245026	0.02152476	0.01001808	0.00180303	0.00740361
42	1.092921019	1.080853105	1.090222597	1.09570742	0.712848246	0.69457978	0.60033262		0.01521118	0.02508642	0.02170279	0.02069695	0.01025223	0.00184418	0.00749633
42.1	1.0941962	1.083625913	1.09267056	1.09750843	0.714169383	0.69479805	0.60107011		0.01485977	0.02417475	0.02091757	0.02010415	0.01050398	0.00187272	0.0075666
42.2	1.095864534	1.086376905	1.095092177	1.0991534	0.715612769	0.69499725	0.6018424		0.01437986	0.02325323	0.02012529	0.01953443	0.01076095	0.00190184	0.00764086
42.3	1.097453594	1.088256001	1.096733093	1.10137379	0.716641009	0.69530404	0.60314566		0.01390828	0.02259926	0.01956073	0.01875453	0.01095048	0.00194922	0.00776452
42.4	1.098634124	1.090231657	1.098454714	1.10231376	0.717759192	0.69548506	0.60392082		0.01355283	0.02191074	0.01896759	0.01841292	0.01114649	0.00198146	0.0078428
42.5	1.099789977	1.092025995	1.100034356	1.10489202	0.71877259	0.69567925	0.60460377		0.01319932	0.02129567	0.01844054	0.01747114	0.011315	0.00201056	0.00791771
42.6	1.101575613	1.094477415	1.102146029	1.10641062	0.720261991	0.69586384	0.60526174		0.01261234	0.02039863	0.01766605	0.01690819	0.01156988	0.00204295	0.0079917
42.7	1.101575613	1.096750379	1.104006171	1.10779405	0.721739769	0.69586384	0.60526174		0.01261234	0.01956683	0.01694938	0.01639889	0.01179901	0.00204295	0.0079917
42.8	1.103375196	1.098433733	1.105363131	1.10917377	0.722889304	0.69630295	0.60663742		0.01203828	0.0189206	0.0163841	0.01587184	0.01198769	0.00213233	0.00814855
42.9	1.104699016	1.099978566	1.106577873	1.11101496	0.72402668	0.69648761	0.60719556		0.01159211	0.01834515	0.01588741	0.01515496	0.01214165	0.00217251	0.00820495
43	1.105983973	1.101137042	1.107493758	1.11182678	0.724886835	0.6966542	0.60793567		0.01114776	0.01792317	0.01552218	0.01486093	0.01225448	0.00222906	0.00826724
43.1	1.105983973	1.103154063	1.109089136	1.11352873	0.726520479	0.6966542	0.60793567		0.01114776	0.01709614	0.01479122	0.01421048	0.01249366	0.00222906	0.00826724
43.2	1.10810256	1.105031371	1.110601187	1.11519229	0.728120625	0.69696021	0.60945076		0.01039349	0.01632474	0.01411182	0.01354759	0.01270728	0.00233449	0.0083358
43.3	1.108688712	1.106896281	1.112115264	1.11640847	0.729744256	0.69714046	0.6102584		0.01017547	0.01558422	0.01346734	0.01306229	0.01290109	0.00238065	0.00835323
43.4	1.109789968	1.108292937	1.113249183	1.11788809	0.730965734	0.69732016	0.61105692		0.0097751	0.01501605	0.01297167	0.01245957	0.01305107	0.00242314	0.00837968
43.5	1.110641718	1.109079957	1.113907933	1.11903536	0.731679678	0.69732016	0.61105692		0.00945354	0.01471421	0.01271422	0.01203026	0.01312759	0.00242314	0.00837968
43.6	1.111729026	1.110863805	1.115350008	1.11903536	0.733228326	0.69764555	0.61239779		0.00905096	0.01395651	0.01205207	0.01203026	0.01332761	0.00250708	0.00836516
43.7	1.112516642	1.11248517	1.116722822	1.12065804	0.734751284	0.69810456	0.61392069		0.00875085	0.01329733	0.01148801	0.01132506	0.01349809	0.00260499	0.00833689
43.8	1.113581061	1.113544345	1.117706656	1.12217271	0.735956728	0.69810456	0.61392069		0.00836011	0.01276532	0.01103009	0.01061512	0.01363167	0.00260499	0.00833689
43.9	1.113581061	1.114551187	1.118667603	1.12267184	0.737171888	0.69849688	0.61536163		0.00836011	0.01228704	0.01062521	0.01035859	0.01375233	0.00270481	0.00827234
44	1.114647627	1.115448952	1.119544864	1.12366307	0.738362908	0.69867074	0.61611253		0.00796531	0.01187391	0.01028165	0.00980302	0.01385985	0.00275294	0.008251
44.1	1.115610123	1.116748691	1.1207968	1.12436867	0.74008584	0.6988579	0.61693424		0.00760517	0.01122523	0.0097379	0.00941664	0.01401919	0.00280099	0.00822473
44.2	1.116360426	1.117897987	1.12186563	1.12522447	0.741681337	0.6988579	0.61693424		0.00733806	0.01065435	0.0092646	0.00893573	0.01415887	0.00280099	0.00822473
44.3	1.11701417	1.11875844	1.122662425	1.12588573	0.742892563	0.69923383	0.61844915		0.00708601	0.01023083	0.00891551	0.00858349	0.01426124	0.00288672	0.00813817
44.4	1.118237853	1.119553804	1.123376131	1.12654018	0.744148314	0.69969362	0.62006402		0.00656434	0.009841	0.00859655	0.00823736	0.01435686	0.0029749	0.00804927
44.5	1.118798494	1.120487809	1.124241948	1.12739885	0.745876849	0.69998586	0.6209783		0.00631854	0.00928501	0.00814108	0.00778866	0.01448602	0.00302722	0.00799168
44.6	1.119299054	1.121228576	1.124938011	1.12802422	0.747214675	0.70027643	0.62189907		0.00608871	0.00888256	0.00781328	0.00744673	0.01457924	0.00308841	0.00791436
44.7	1.119999766	1.121832132	1.125514984	1.12860656	0.748492777	0.70056486	0.62278891		0.00578319	0.00850482	0.00750764	0.00713057	0.01466401	0.00314603	0.00786373
44.8	1.119999766	1.122691393	1.126325011	1.1291486	0.750345349	0.70092279	0.62392342		0.00578319	0.00802565	0.00711821	0.00682409	0.01477319	0.00322697	0.00778536
44.9	1.121118665	1.12322402	1.126823425	1.1298604	0.751643121	0.70111662	0.62449169		0.00525798	0.00770943	0.00686074	0.00644816	0.01484294	0.00327636	0.00770122
45	1.121118665	1.123942137	1.127483845	1.13041544	0.753437161	0.70146441	0.62552726		0.00525798	0.00726961	0.00650508	0.00615906	0.01493543	0.00336237	0.00760706
45.1	1.12180829	1.124469995	1.127955317	1.13100076	0.75478369	0.70215946	0.62699425		0.0049108	0.00695014	0.0062471	0.00587885	0.01499951	0.00349894	0.00746854
45.2	1.122024655	1.124818206	1.128256798	1.13172543	0.755730689	0.70215946	0.62699425		0.00478777	0.00675097	0.0060839	0.00552705	0.01503525	0.00349894	0.00746854
45.3	1.122485042	1.125269532	1.128635764	1.13226688	0.757047892	0.70283693	0.62841529		0.004504	0.00640403	0.00580924	0.00529107	0.01510678	0.00362411	0.0073358
45.4	1.122862697	1.125861049	1.129114509	1.13275397	0.758817911	0.70327193	0.62910789		0.00426016	0.00603598	0.00551008	0.0050695	0.01517017	0.00370058	0.00724619
45.5	1.123129725	1.126452684	1.129591227	1.13331532	0.76072669	0.7038399	0.6299476		0.00407655	0.00566957	0.00521039	0.00474076	0.01522637	0.00380358	0.00713632
45.6	1.123373508	1.126873732	1.12995708	1.1336832	0.762172699	0.70407116	0.63031733		0.00390319	0.00542515	0.00500759	0.0045256	0.01524837	0.00385508	0.00708145
45.7	1.123654246	1.126873732	1.12995708	1.13397074	0.762172699	0.70449525	0.63098663		0.00365578	0.00542515	0.00500759	0.00431991	0.01524837	0.00396162	0.00697734
45.8	1.123924017	1.127934456	1.130833387	1.1341778	0.766149819	0.70477104	0.63141549		0.00341166	0.00476414	0.00445107	0.00412801	0.01531224	0.00403751	0.00688232
45.9	1.124116898	1.127934456	1.130833387	1.13437498	0.766149819	0.70525026	0.63213485		0.00325275	0.00476414	0.00445107	0.0039303	0.01531224	0.00417252	0.00676203
46	1.124209881	1.128402472	1.13128233	1.13460732	0.768166542	0.70543313	0.63238102		0.00313901	0.00447758	0.00420359	0.0037487	0.01529595	0.00422786	0.00672535
46.1	1.124387264	1.128943801	1.131797433	1.13485873	0.770555377	0.7058984	0.63302398		0.00291812	0.00411802	0.00388693	0.00351514	0.01529238	0.00433501	0.00663379
46.2	1.124592423	1.129210472	1.132105112	1.13512349	0.771921873	0.7058984	0.63302398		0.00270441	0.00394685	0.00373388	0.00329314	0.01524508	0.00433501	0.00663379
46.3	1.124749184	1.129554152	1.132521391	1.13526964	0.773862541	0.70680249	0.63430732		0.00255043	0.00368822	0.00350046	0.00317822	0.01521498	0.0045229	0.00647094
46.4	1.124951482	1.129910588	1.132898808	1.13553321	0.775857747	0.70725852	0.63507354		0.00240824	0.0034538	0.00328688	0.00297171	0.01515434	0.004625	0.00643072
46.5	1.12517941	1.129910588	1.132898808	1.13581324	0.775857747	0.70750576	0.6354937		0.00225535	0.0034538	0.00328688	0.0027849	0.01515434	0.0046815	0.00639278
46.6	1.125467062	1.130427241	1.133411646	1.13619137	0.778857529	0.70797563	0.63617361		0.00207673	0.00313597	0.00299494	0.00255235	0.01501767	0.00478587	0.00631722
46.7	1.125753403	1.130427241	1.133411646	1.13619137	0.778857529	0.70851588	0.6367141		0.00189653	0.00313597	0.00299494	0.00255235	0.01501767	0.00489396	0.00628591
46.8	1.126042604	1.130885601	1.133890748	1.13657558	0.781760752	0.70897073	0.63703883		0.00173212	0.00283984	0.00272298	0.00232997	0.01484653	0.00497459	0.00625575
46.9	1.126185775	1.131088495	1.134127259	1.13694572	0.783159912	0.70930493	0.63722003		0.00165325	0.00270571	0.00259839	0.0021219	0.01473107	0.00502543	0.00620307
47	1.126445413	1.131417155	1.134497404	1.13714993	0.785424709	0.70997256	0.63762724		0.00150353	0.00248009	0.00239283	0.00200089	0.01455685	0.00513719	0.00620026
47.1	1.126635671	1.131654739	1.134699821	1.13714993	0.786929667	0.71064466	0.63802582		0.00139468	0.00233955	0.00226633	0.00200089	0.01444992	0.00524706	0.006172
47.2	1.12685895	1.131817341	1.134827614	1.1374191	0.787883162	0.71131796	0.63851428		0.00126799	0.00225885	0.00219116	0.00183862	0.01435293	0.00535497	0.00612755
47.3	1.127006531	1.132142067	1.135034442	1.13760471	0.789797664	0.71178722	0.63897371		0.00116869	0.00209477	0.00204109	0.00169362	0.0141815	0.00544709	0.00613617
47.4	1.127112389	1.132142067	1.135034442	1.13773525	0.789797664	0.71178722	0.63897371		0.00107487	0.00209477	0.00204109	0.00159142	0.0141815	0.00544709	0.00613617
47.5	1.12725246	1.132526398	1.135317683	1.1378932	0.792106867	0.71284562	0.64014888		0.00095421	0.0018955	0.00185759	0.00145723	0.01395088	0.00565725	0.00612984
47.6	1.127340198	1.132892251	1.135661364	1.13798308	0.794783235	0.71284562	0.64014888		0.00086508	0.0016643	0.00164392	0.00136448	0.01366592	0.00565725	0.00612984
47.7	1.127340198	1.132976055	1.135794044	1.13807642	0.79561764	0.71385384	0.64118534		0.00086508	0.00159341	0.00157514	0.00126924	0.01355679	0.00584978	0.00616044
47.8	1.127447009	1.133127093	1.136078119	1.1381613	0.797229588	0.71441609	0.64174658		0.00072249	0.00144894	0.00143913	0.00118208	0.01335576	0.00595111	0.00618707
47.9	1.127532005	1.133226633	1.136295676	1.13825619	0.798413515	0.71441609	0.64174658		0.00055239	0.00134807	0.00133929	0.00107237	0.01319302	0.00595111	0.00618707
48	1.127532005	1.133341312	1.136543632	1.13831866	0.79990983	0.71539962	0.6428405		0.00055239	0.00121722	0.00121135	0.00099397	0.01298481	0.00612599	0.00624762
48.1	1.127570629	1.133341312	1.136543632	1.13842869	0.79990983	0.71658957	0.64430469		0.00041431	0.00121722	0.00121135	0.00085031	0.01298481	0.00633926	0.00634472
48.2	1.12754786	1.133447647	1.136675954	1.13842869	0.801734269	0.71714103	0.64510781		0.00027909	0.00106077	0.00105122	0.00085031	0.01271255	0.00644593	0.00640325
48.3	1.127510905	1.133537769	1.136739731	1.13850188	0.803163886	0.71775049	0.64584321		0.00022373	0.00094066	0.00092555	0.00074995	0.01249565	0.00655375	0.00646158
48.4	1.127510905	1.133615494	1.136808038	1.13862836	0.804596722	0.71851647	0.6468513		0.00022373	0.00081774	0.00079592	0.00060833	0.0122678	0.00669728	0.00656326
48.5	1.127408504	1.13365531	1.136814475	1.13862836	0.805931509	0.71851647	0.6468513		0.000014179	0.00070666	0.000674	0.00060833	0.01205443	0.00669728	0.00656326
48.6	1.127408504	1.13365531	1.136814475	1.13874841	0.805931509	0.71949613	0.64809769		0.000014179	0.00070666	0.000674	0.00049321	0.01205443	0.00687399	0.00670619
48.7	1.127381325	1.13375473	1.136831164	1.138816	0.808212996	0.72011024	0.64879686		-0.000087611	0.00052675	0.00047182	0.00042241	0.01170281	0.00697634	0.00680816
48.8	1.127342224	1.13375473	1.136831164	1.13888156	0.808212996	0.72072011	0.64945805		-0.00024117	0.00052675	0.00047182	0.00032813	0.01170281	0.00707904	0.0069122
48.9	1.127342224	1.133858442	1.136837244	1.1389178	0.810194671	0.72135663	0.6500783		-0.00024117	0.00037333	0.0003	0.00023384	0.01140127	0.00718001	0.00702567
49	1.127243042	1.133917928	1.136833072	1.13893127	0.811169982	0.72222227	0.65087533		-0.00039164	0.00030322	0.00022115	0.00018925	0.01127019	0.00731315	0.00718149
49.1	1.127194405	1.133967876	1.136812329	1.13894403	0.81239599	0.72307664	0.65165877		-0.00045526	0.00021028	0.00012064	0.00011734	0.01109984	0.00744248	0.00735903
49.2	1.127194405	1.133967876	1.136812329	1.13893354	0.81239599	0.72413337	0.65263426		-0.00045526	0.00021028	0.00012064	0.000027421	0.01109984	0.00760191	0.00758619
49.3	1.12712121	1.133858919	1.136751652	1.13892472	0.814486027	0.72413337	0.65263426		-0.00054912	0.000053173	-0.000039313	-0.000036754	0.01083668	0.00760191	0.00758619
49.4	1.127065182	1.133819938	1.13673079	1.13887846	0.815043032	0.72499472	0.65340114		-0.00060668	0.000017135	-0.000071133	-0.00012427	0.01079299	0.00772598	0.00779185
49.5	1.127025485	1.133752227	1.136733532	1.13884342	0.81626606	0.72613686	0.65431833		-0.00065985	-0.000072953	-0.00015476	-0.0001672	0.01066482	0.00788039	0.00805575
49.6	1.126918793	1.133646011	1.136705041	1.13878202	0.817378402	0.72686428	0.65486634		-0.00072044	-0.0001575	-0.00023381	-0.00022671	0.01054791	0.00798	0.00820013
49.7	1.12679255	1.133567691	1.136635542	1.13868308	0.818285227	0.72732693	0.65517932		-0.00078753	-0.00022119	-0.0002907	-0.00030481	0.01047447	0.00803991	0.00829282
49.8	1.12673831	1.133496046	1.136568546	1.13855791	0.81916666	0.7285943	0.65600997		-0.00081785	-0.00027959	-0.00034078	-0.00040223	0.01042024	0.00820552	0.00853345
49.9	1.126541972	1.133404493	1.136469364	1.13847959	0.820332527	0.72939438	0.65650094		-0.00087796	-0.00035179	-0.0003998	-0.0004569	0.01037769	0.0083093	0.00867003
50	1.126397967	1.133342028	1.136399269	1.13843334	0.821155488	0.73022503	0.65701205		-0.00091639	-0.00040574	-0.00045076	-0.00050957	0.01033176	0.00842032	0.00880943
50.1	1.126206875	1.133276105	1.136308193	1.13840759	0.822045624	0.7313453	0.65778345		-0.00097358	-0.00045978	-0.00049988	-0.00056337	0.01030589	0.00856705	0.00896349
50.2	1.126067162	1.133188009	1.136170149	1.13834858	0.823146284	0.73216176	0.65854919		-0.00101376	-0.00052082	-0.00055574	-0.00063693	0.01030235	0.0086878	0.00908177
50.3	1.125930548	1.133188009	1.136170149	1.13831913	0.823146284	0.73272133	0.65915525		-0.0010554	-0.00052082	-0.00055574	-0.00068861	0.01030235	0.00875897	0.00914802
50.4	1.125747561	1.133113623	1.136033177	1.13827789	0.824308395	0.73408008	0.66060722		-0.00111036	-0.00058224	-0.00061602	-0.00073878	0.01030283	0.00897911	0.00932892
50.5	1.125613928	1.133028507	1.135882497	1.13820374	0.825798273	0.73515445	0.66171736		-0.00115028	-0.00065549	-0.00069162	-0.00078739	0.01032732	0.00915435	0.00946471
50.6	1.125436902	1.13299942	1.135774136	1.13812327	0.826968253	0.73515445	0.66171736		-0.00120412	-0.00070971	-0.00075024	-0.00083352	0.01036303	0.00915435	0.00946471
50.7	1.125306606	1.13299942	1.135774136	1.13801134	0.826968253	0.73679924	0.6634596		-0.00125653	-0.00070971	-0.00075024	-0.00088986	0.01036303	0.00942865	0.00968076
50.8	1.125262141	1.132977009	1.135610223	1.13792956	0.828908563	0.73679924	0.6634596		-0.00128159	-0.00079652	-0.00085073	-0.00093177	0.01046143	0.00942865	0.00968076
50.9	1.125193954	1.132977009	1.135610223	1.13784802	0.828908563	0.7381382	0.66488791		-0.00132961	-0.00079652	-0.00085073	-0.00098436	0.01046143	0.00965925	0.00986295
51	1.125144839	1.132938743	1.135494828	1.13777113	0.830068588	0.73981047	0.66688508		-0.00136689	-0.00084467	-0.00090795	-0.00103106	0.01053066	0.00995025	0.01011795
51.1	1.125092626	1.132828236	1.13529098	1.13765323	0.831884146	0.74064535	0.6679495		-0.00141139	-0.00091224	-0.00099617	-0.00107995	0.01067232	0.01010797	0.01025172
51.2	1.125039816	1.132748246	1.135204673	1.13752985	0.83276844	0.74153352	0.66907787		-0.00144163	-0.00094299	-0.00103793	-0.00110978	0.01075071	0.01027251	0.0104008
51.3	1.124943972	1.132748246	1.135204673	1.13735926	0.83276844	0.74242061	0.67023027		-0.00147754	-0.00094299	-0.00103793	-0.00114348	0.01075071	0.01043434	0.01056462
51.4	1.124943972	1.132506132	1.135031939	1.13716328	0.834872186	0.74357104	0.67184472		-0.00147754	-0.00100655	-0.00113001	-0.00117531	0.01096634	0.01066397	0.01080478
51.5	1.124717236	1.132506132	1.135031939	1.136917	0.834872186	0.74357104	0.67184472		-0.00153523	-0.00100655	-0.00113001	-0.00121118	0.01096634	0.01066397	0.01080478
51.6	1.124599457	1.132354498	1.134988904	1.13675487	0.836120188	0.74550611	0.67461413		-0.00155542	-0.00104044	-0.00117682	-0.0012334	0.01107281	0.01104876	0.01126577
51.7	1.124468088	1.132245421	1.134965539	1.13666725	0.837131262	0.74550611	0.67461413		-0.00157689	-0.00106435	-0.00121234	-0.00125179	0.01117633	0.01104876	0.01126577
51.8	1.124315023	1.132097006	1.13496542	1.13653064	0.838457406	0.7466464	0.67629415		-0.00159665	-0.00109126	-0.00125231	-0.00128174	0.01132923	0.01127831	0.01155448
51.9	1.124151826	1.131896138	1.134923935	1.13641834	0.840192854	0.7484982	0.67876011		-0.0016163	-0.00112255	-0.0012956	-0.00131007	0.01152774	0.01165951	0.01204295
52	1.123817682	1.131728888	1.134833932	1.13630855	0.841553688	0.7484982	0.67876011		-0.00164943	-0.0011464	-0.0013255	-0.00132917	0.01168354	0.01165951	0.01204295
52.1	1.123697281	1.131596804	1.134745717	1.13617849	0.842596352	0.74985158	0.68033403		-0.00166422	-0.00116536	-0.00134714	-0.00135111	0.01180728	0.01191571	0.01238697
52.2	1.12347126	1.131596804	1.134745717	1.13602197	0.842596352	0.75092667	0.68145275		-0.00169532	-0.00116536	-0.00134714	-0.00137522	0.01180728	0.01211172	0.01265378
52.3	1.123247027	1.131416917	1.134601593	1.13577926	0.84401387	0.75247955	0.68282795		-0.0017268	-0.00119383	-0.00137613	-0.00140632	0.01198055	0.01238127	0.01302336
52.4	1.123071551	1.13124752	1.134420514	1.13559711	0.845374763	0.75365245	0.68385035		-0.00175407	-0.00122162	-0.00140318	-0.0014318	0.01215921	0.0125993	0.01333343
52.5	1.122895241	1.131121874	1.134267449	1.13533998	0.846404195	0.75568604	0.68542159		-0.00178023	-0.00124114	-0.00142339	-0.00147764	0.01230292	0.01295061	0.01380115
52.6	1.122895241	1.130960464	1.13405025	1.135234	0.847829938	0.75679839	0.68629813		-0.00178023	-0.00127176	-0.00145323	-0.00150547	0.0124945	0.01316278	0.01408818
52.7	1.122497082	1.130840302	1.133877039	1.13514507	0.848956883	0.75756788	0.68684918		-0.00182832	-0.00129686	-0.00147787	-0.00153265	0.01264036	0.0133097	0.01428086
52.8	1.122242332	1.130635023	1.133542895	1.13508344	0.850860894	0.75913239	0.68793374		-0.00185811	-0.00133415	-0.00151903	-0.00154987	0.01290004	0.01360785	0.01465836
52.9	1.121839881	1.130478978	1.133209467	1.13489532	0.852407873	0.76033455	0.6887244		-0.00191005	-0.00136894	-0.00155864	-0.00159163	0.01310756	0.01384249	0.01498299
53	1.121839881	1.130478978	1.133209467	1.13489532	0.852407873	0.76155335	0.68962026		-0.00191005	-0.00136894	-0.00155864	-0.00159163	0.01310756	0.01407651	0.01528641
53.1	1.121513724	1.130305886	1.132836938	1.13453639	0.854036868	0.76331955	0.69088638		-0.00195154	-0.00140286	-0.00160093	-0.0016372	0.01333557	0.01440136	0.01570502
53.2	1.12136209	1.130029798	1.132342815	1.13440537	0.856522918	0.76459169	0.69208336		-0.0019814	-0.00145124	-0.00166371	-0.00164861	0.01367929	0.01463167	0.01600224
53.3	1.121069193	1.130029798	1.132342815	1.13423061	0.856522918	0.76636267	0.693564		-0.00202873	-0.00145124	-0.00166371	-0.00166252	0.01367929	0.01495679	0.01642655
53.4	1.121069193	1.129837632	1.132078052	1.13406706	0.858224511	0.76814222	0.6954332		-0.00202873	-0.00148169	-0.00170956	-0.00167416	0.01390654	0.01528552	0.01687791
53.5	1.120738506	1.129693866	1.131929994	1.13406706	0.859517992	0.76984507	0.69735152		-0.00207125	-0.00150294	-0.00174471	-0.00167416	0.01407613	0.01561715	0.01727673
53.6	1.120738506	1.129423618	1.131713152	1.1338104	0.861687481	0.77115625	0.69892818		-0.00207125	-0.00154014	-0.00179309	-0.00169199	0.01436523	0.01586967	0.01763717
53.7	1.120439649	1.129262567	1.131604314	1.13364446	0.863023877	0.77299666	0.70105505		-0.00209506	-0.00156048	-0.00182591	-0.00170443	0.014538	0.01620172	0.01809586
53.8	1.120233536	1.129116058	1.131489515	1.13356507	0.864340365	0.77397501	0.70218593		-0.00211395	-0.00157965	-0.0018588	-0.00171077	0.01471006	0.01638034	0.0183547
53.9	1.120113611	1.128952861	1.131305933	1.13356507	0.866129935	0.7754097	0.70381331		-0.0021271	-0.00160642	-0.00189627	-0.00171077	0.014947	0.01662276	0.01867507
54	1.11993432	1.128875852	1.131199002	1.13341093	0.8670066	0.77755433	0.70626879		-0.00214446	-0.00161831	-0.00191459	-0.00172018	0.01506068	0.01695884	0.01917146
54.1	1.119837761	1.128782511	1.131047487	1.13322151	0.868303537	0.77865762	0.70753384		-0.00215923	-0.00163478	-0.0019426	-0.00173042	0.01523091	0.01712786	0.01941762
54.2	1.119566083	1.128634691	1.130808473	1.13305497	0.870484948	0.77865762	0.70753384		-0.00217879	-0.00166272	-0.00197518	-0.0017378	0.01551136	0.01712786	0.01941762
54.3	1.11941731	1.12853992	1.13068974	1.13267434	0.87182188	0.78316402	0.7127896		-0.00218643	-0.00167849	-0.00199163	-0.00175727	0.01567881	0.01780028	0.02042916
54.4	1.118975282	1.128400445	1.13056469	1.13254595	0.873631895	0.78535658	0.7155652		-0.00221005	-0.00169935	-0.00200745	-0.0017648	0.01590117	0.01813533	0.02098531
54.5	1.118807673	1.128216267	1.13041997	1.13230717	0.875476718	0.78535658	0.7155652		-0.00222061	-0.00172063	-0.00201597	-0.00178169	0.01612293	0.01813533	0.02098531
54.6	1.118478179	1.128179908	1.130392194	1.13230717	0.875862241	0.78913641	0.72050446		-0.00224738	-0.00172513	-0.002018	-0.00178169	0.01617228	0.01871627	0.02191427
54.7	1.118157864	1.128013253	1.130233884	1.13196754	0.877313972	0.79077023	0.72266507		-0.00226916	-0.00174292	-0.00201795	-0.00180736	0.01634515	0.01896201	0.0223246
54.8	1.117920637	1.127722383	1.129905701	1.13174927	0.879768848	0.79189521	0.72414649		-0.00228913	-0.00177276	-0.00201303	-0.0018242	0.01662531	0.01912741	0.02260927
54.9	1.117640972	1.127604961	1.129752636	1.13128245	0.880813479	0.79361808	0.72633755		-0.00231194	-0.00178526	-0.00200913	-0.00186197	0.01673821	0.01936853	0.02302326
55	1.117395878	1.127389789	1.12944603	1.13102901	0.882919788	0.79595041	0.72924691		-0.00232831	-0.00181384	-0.00200008	-0.00188281	0.01696322	0.01968024	0.02355569
55.1	1.117274761	1.12716949	1.129151344	1.13102901	0.885147452	0.79834062	0.73219055		-0.00233761	-0.00184406	-0.00199141	-0.00188281	0.01719145	0.01998571	0.02410381
55.2	1.116963029	1.127001643	1.128949881	1.13054883	0.886732876	0.8001439	0.73446214		-0.00235564	-0.00186689	-0.00198631	-0.00192709	0.01735604	0.0202081	0.02450972
55.3	1.116706014	1.126791358	1.128741503	1.13029349	0.888476253	0.80254245	0.73758274		-0.00237147	-0.00189345	-0.00198272	-0.00195767	0.0175371	0.02049426	0.02504089
55.4	1.11654985	1.126394868	1.1284132	1.13029349	0.891200662	0.80254245	0.73758274		-0.00238439	-0.00193681	-0.00198199	-0.00195767	0.01782674	0.02049426	0.02504089
55.5	1.116376281	1.126394868	1.1284132	1.13003826	0.891200662	0.80508858	0.7408812		-0.00239668	-0.00193681	-0.00198199	-0.0020093	0.01782674	0.02076316	0.0255648
55.6	1.116259217	1.125849843	1.127958894	1.13003826	0.894880235	0.80746484	0.74392599		-0.00240565	-0.0020035	-0.00199302	-0.0020093	0.0182306	0.02102702	0.02605926
55.7	1.116101265	1.125849843	1.127958894	1.1298368	0.894880235	0.80935287	0.74630696		-0.00241672	-0.0020035	-0.00199302	-0.00204971	0.0182306	0.0212094	0.02642371
55.8	1.115963221	1.125532269	1.127605557	1.12972772	0.897725403	0.81264746	0.75030714		-0.00242422	-0.002054	-0.00200939	-0.00207331	0.01853422	0.02151028	0.02701487
55.9	1.115719438	1.125342131	1.127340913	1.12972772	0.900013268	0.81264746	0.75030714		-0.00243144	-0.00209265	-0.00202493	-0.00207331	0.01877238	0.02151028	0.02701487
56	1.11547792	1.125242591	1.127198219	1.12959111	0.901179969	0.81613618	0.75437498		-0.00243846	-0.00211356	-0.00203454	-0.00209615	0.01889428	0.02174827	0.0276047
56.1	1.11547792	1.125034451	1.126931071	1.12946308	0.90343225	0.82020611	0.75910884		-0.00243846	-0.00215121	-0.00205311	-0.00211207	0.01913206	0.02204351	0.02826185
56.2	1.114780307	1.124779105	1.126623154	1.1291225	0.905657709	0.82020611	0.75910884		-0.00245547	-0.00218409	-0.00207181	-0.00214238	0.01937039	0.02204351	0.02826185
56.3	1.114556193	1.124570608	1.12640512	1.12893665	0.907318115	0.82302225	0.76238054		-0.00246078	-0.00220785	-0.00208633	-0.00215727	0.01955082	0.0222169	0.02870955
56.4	1.114259601	1.124360561	1.126201391	1.12893665	0.908963561	0.82511467	0.76486319		-0.00246762	-0.00223188	-0.00210067	-0.00215727	0.01972912	0.02234574	0.02904398
56.5	1.113751292	1.124236703	1.12609756	1.12862265	0.910116911	0.82859337	0.76903337		-0.00248016	-0.00224165	-0.00210985	-0.00217739	0.01984436	0.02254982	0.02960681
56.6	1.113751292	1.123992801	1.125856042	1.12831378	0.912374914	0.83003956	0.77071625		-0.00248016	-0.00226724	-0.00212758	-0.00219557	0.02007581	0.02264504	0.02982602
56.7	1.113371611	1.123846292	1.125700593	1.12800801	0.914174378	0.83292216	0.77398545		-0.00249013	-0.00228076	-0.00214037	-0.00221655	0.02024375	0.02279368	0.03029226
56.8	1.112819195	1.123618603	1.125431299	1.12779832	0.917237759	0.83602899	0.77747577		-0.00250859	-0.00229701	-0.00216087	-0.00223255	0.02051263	0.02296816	0.0307582
56.9	1.112554431	1.123522878	1.125325799	1.12758458	0.918481588	0.8382107	0.78002256		-0.00252034	-0.00229822	-0.00217066	-0.00224862	0.02061243	0.02307068	0.03110779
57	1.112554431	1.123159647	1.125083089	1.12735462	0.921639264	0.8412239	0.78354973		-0.00252034	-0.00230585	-0.00219003	-0.00226596	0.02085814	0.02323123	0.03157865
57.1	1.112252355	1.123006701	1.124969363	1.12713373	0.922893643	0.84272903	0.78537047		-0.00253651	-0.00230967	-0.00219532	-0.00228216	0.0209557	0.0233116	0.03181541
57.2	1.111861229	1.122651696	1.12476933	1.12683117	0.925414562	0.84494662	0.78833604		-0.00255569	-0.00231296	-0.00220633	-0.00230824	0.02114135	0.02342559	0.03218239
57.3	1.11158514	1.122353792	1.124648809	1.12650526	0.927425265	0.8485744	0.79333949		-0.00257611	-0.00230969	-0.0022194	-0.00233409	0.02126333	0.02362622	0.03277348
57.4	1.111294627	1.121988654	1.124500036	1.12633574	0.930034757	0.85143852	0.7975145		-0.00260297	-0.00230815	-0.00223162	-0.00234728	0.02142286	0.02378004	0.03325726
57.5	1.111294627	1.121646881	1.124303102	1.12592304	0.93269974	0.85143852	0.7975145		-0.00260297	-0.00230846	-0.00224065	-0.00237564	0.02158331	0.02378004	0.03325726
57.6	1.111101389	1.121495128	1.124235749	1.12577522	0.934044242	0.85579008	0.80392289		-0.00262205	-0.00230654	-0.00224753	-0.00239133	0.02164336	0.02399827	0.03399586
57.7	1.11081779	1.121186376	1.123941541	1.12543392	0.936733365	0.8571648	0.80600911		-0.00264871	-0.00230581	-0.00225715	-0.00242173	0.02176745	0.02406455	0.03422901
57.8	1.11081779	1.120860219	1.123619556	1.12524569	0.939433515	0.85928774	0.80925196		-0.00264871	-0.00230877	-0.00226489	-0.00244288	0.02190497	0.02416297	0.03458485
57.9	1.110614419	1.120782256	1.123527527	1.12505853	0.940106392	0.86192733	0.81334138		-0.00266186	-0.00230807	-0.00226677	-0.00245743	0.02192039	0.02428314	0.03500518
58	1.110348701	1.12042594	1.123192549	1.12486553	0.942749918	0.86464578	0.81757486		-0.00267264	-0.00231069	-0.00227394	-0.00246371	0.0220254	0.02439684	0.03545565
58.1	1.110348701	1.120059967	1.122877002	1.12466216	0.945488751	0.86666244	0.8207773		-0.00267264	-0.00231589	-0.00228267	-0.00247182	0.02214292	0.02447627	0.03577815
58.2	1.10976553	1.119794607	1.122652173	1.12435555	0.947671235	0.86937022	0.82507163		-0.00268751	-0.00232079	-0.00229087	-0.00247728	0.02223333	0.02457405	0.03618926
58.3	1.109408259	1.119431376	1.122292519	1.12419891	0.951219738	0.87215	0.82949626		-0.00269468	-0.00232237	-0.00230138	-0.00247774	0.02230153	0.02466516	0.03659651
58.4	1.109137535	1.119431376	1.122292519	1.12388265	0.951219738	0.87215	0.82949626		-0.00270311	-0.00232237	-0.00230138	-0.00247437	0.02230153	0.02466516	0.03659651
58.5	1.108891129	1.119171977	1.121986985	1.12356842	0.954062402	0.87494618	0.83387613		-0.00270978	-0.00232552	-0.00231318	-0.00246945	0.02236956	0.0247444	0.0369691
58.6	1.108631372	1.11889255	1.121594548	1.12328231	0.957592368	0.8791393	0.8405205		-0.00271516	-0.00232804	-0.00232978	-0.00245758	0.02243696	0.02484684	0.03748425
58.7	1.108390808	1.118676662	1.121296763	1.12280965	0.960448325	0.88141108	0.8441658		-0.00272395	-0.00232875	-0.0023433	-0.00244195	0.02246888	0.02489531	0.03773753
58.8	1.108061552	1.11850512	1.121075511	1.12280965	0.962643802	0.88288331	0.84653246		-0.00273962	-0.00232907	-0.00235862	-0.00244195	0.02252525	0.02492548	0.037923
58.9	1.107799411	1.11850512	1.121075511	1.12230611	0.962643802	0.885912	0.85138422		-0.00275502	-0.00232907	-0.00235862	-0.00242018	0.02252525	0.02497981	0.03819931
59	1.107369184	1.118160367	1.120609403	1.12204421	0.967008173	0.885912	0.85138422		-0.00277852	-0.00232644	-0.00238435	-0.00241085	0.02256712	0.02497981	0.03819931
59.1	1.107084632	1.118036866	1.120439291	1.12171066	0.968437135	0.89144886	0.86014891		-0.00280251	-0.00232828	-0.00238883	-0.00240004	0.02255813	0.02506823	0.03866697
59.2	1.106778741	1.117711186	1.120030999	1.12134612	0.972005725	0.89463687	0.86524487		-0.00282463	-0.0023224	-0.00241422	-0.00239318	0.02259083	0.02511136	0.03887387
59.3	1.106778741	1.117580652	1.119842052	1.12107396	0.973360419	0.8969394	0.86893952		-0.00282463	-0.00232372	-0.00242057	-0.00239181	0.02258778	0.02515047	0.0390534
59.4	1.106207013	1.117283702	1.119380116	1.12086701	0.976796627	0.8969394	0.86893952		-0.00286791	-0.00231884	-0.00244261	-0.00239266	0.02259199	0.02515047	0.0390534
59.5	1.105867267	1.117121458	1.119110823	1.12063396	0.978771985	0.90014976	0.87412924		-0.00289623	-0.00232257	-0.00245208	-0.00239161	0.02258084	0.02519583	0.03923291
59.6	1.105564237	1.11696589	1.118821859	1.12033236	0.980768085	0.90333444	0.87920517		-0.00292458	-0.00232007	-0.00246365	-0.0023947	0.02257281	0.02524192	0.03938887
59.7	1.105336666	1.116782784	1.118603706	1.12012947	0.982738614	0.90666199	0.88428056		-0.00294276	-0.00232217	-0.00247332	-0.00239607	0.02255665	0.02528397	0.03950877
59.8	1.105336666	1.116505623	1.118329048	1.11995149	0.985389054	0.91060925	0.89010429		-0.00294276	-0.00232382	-0.00248479	-0.00240034	0.02252886	0.02533945	0.03963215
59.9	1.104835391	1.116212606	1.118050933	1.11979425	0.988067091	0.91060925	0.89010429		-0.00296888	-0.00234345	-0.00249804	-0.00240538	0.02248418	0.02533945	0.03963215
60	1.104459167	1.115973592	1.117881775	1.11956429	0.990063369	0.91398442	0.89508867		-0.00297788	-0.00234492	-0.00250311	-0.00241802	0.02245232	0.02535342	0.0396523
60.1	1.104459167	1.115731835	1.117718577	1.11937892	0.992007554	0.91712737	0.89976466		-0.00297788	-0.00236179	-0.00251311	-0.00242153	0.02240809	0.02536356	0.03965827
60.2	1.103806973	1.115583897	1.117612958	1.11937892	0.993213296	0.91957575	0.90357238		-0.00298027	-0.00237146	-0.00251867	-0.00242153	0.02237823	0.02536093	0.03964134
60.3	1.103806973	1.115225196	1.117324829	1.11914778	0.996450663	0.92258692	0.90828383		-0.00298027	-0.00239825	-0.0025315	-0.00242397	0.02228611	0.02535898	0.03961931
60.4	1.103270769	1.115225196	1.117324829	1.11880684	0.996450663	0.92501873	0.91209012		-0.00297145	-0.00239825	-0.0025315	-0.00243111	0.02228611	0.02530264	0.03951967
60.5	1.102905154	1.11485815	1.116948962	1.11880684	1.00030005	0.92726797	0.91555822		-0.00295056	-0.00243572	-0.00254668	-0.00243111	0.02215219	0.02526406	0.03944889
60.6	1.102905154	1.11474669	1.116786718	1.11849272	1.001606226	0.93038213	0.92023402		-0.00295056	-0.00244862	-0.00255096	-0.00243199	0.02210247	0.02515068	0.03927297
60.7	1.102571845	1.114429593	1.116439342	1.11816764	1.004918337	0.9319402	0.92253637		-0.00293785	-0.00248138	-0.00256065	-0.00243349	0.02196318	0.02514651	0.03925294
60.8	1.102178693	1.114143133	1.11615634	1.11806762	1.007581234	0.93590379	0.92847353		-0.0029249	-0.00250827	-0.00256567	-0.00243681	0.0218467	0.02496752	0.03899163
60.9	1.101867437	1.113907576	1.115916371	1.11790979	1.009565949	0.93890339	0.93322712		-0.00291356	-0.0025244	-0.00256712	-0.00243907	0.02173431	0.02483532	0.03879829
61	1.10130024	1.113907576	1.115916371	1.11767721	1.009565949	0.9403922	0.93565345		-0.00290133	-0.0025244	-0.00256712	-0.00244618	0.02173431	0.02475199	0.03868314
61.1	1.10084796	1.113325596	1.115345478	1.11740792	1.014136434	0.94263244	0.93946534		-0.00289257	-0.00256487	-0.00256606	-0.00245268	0.02148918	0.02458955	0.03847501
61.2	1.10084796	1.113168359	1.115185738	1.11740792	1.015479565	0.94476336	0.94314098		-0.00289257	-0.00257741	-0.00256577	-0.00245268	0.02142253	0.02444219	0.03828573
61.3	1.100417376	1.112962246	1.114940643	1.1169107	1.017414808	0.9477852	0.94822633		-0.00288775	-0.00258348	-0.00255703	-0.00247047	0.02127792	0.02421758	0.03800549
61.4	1.099995494	1.112674236	1.11459136	1.11655366	1.020207167	0.95084655	0.9532212		-0.00288682	-0.002603	-0.00255164	-0.00248368	0.02111546	0.0239701	0.03770519
61.5	1.099604487	1.112366438	1.114302039	1.11636555	1.022905469	0.95390862	0.95795441		-0.00288574	-0.00261772	-0.00254449	-0.00249114	0.02094887	0.02371226	0.03739654
61.6	1.099313974	1.112366438	1.114302039	1.11598659	1.022905469	0.95706648	0.9626857		-0.00289108	-0.00261772	-0.00254449	-0.00251577	0.02094887	0.02339712	0.037034
61.7	1.099019647	1.112028837	1.114021897	1.11561489	1.025685668	0.95930934	0.96604502		-0.00289978	-0.00263376	-0.0025384	-0.00254196	0.02078011	0.02316619	0.03676635
61.8	1.098784447	1.111651182	1.113736987	1.11561489	1.028503776	0.96151423	0.96948612		-0.00290548	-0.00264534	-0.00252978	-0.00254196	0.02057852	0.0229246	0.03648588
61.9	1.098563075	1.111149907	1.11338973	1.11525726	1.03178823	0.96289217	0.97163761		-0.0029095	-0.00265552	-0.00251673	-0.0025738	0.02029463	0.02276523	0.03629964
62	1.098145962	1.110855341	1.11317122	1.11473775	1.033743739	0.96503514	0.97501683		-0.00292078	-0.00266483	-0.00251378	-0.00262639	0.02014465	0.02251428	0.03600411
62.1	1.098145962	1.110855341	1.11317122	1.11456418	1.033743739	0.96790624	0.97954911		-0.00292078	-0.00266483	-0.00251378	-0.00264563	0.02014465	0.02215886	0.03557976
62.2	1.097841978	1.110378146	1.112694621	1.11418378	1.036985159	0.97057146	0.98370355		-0.00293463	-0.00267274	-0.00249737	-0.00268277	0.01979123	0.02177803	0.03510128
62.3	1.097590566	1.109845638	1.112068415	1.11418378	1.040758967	0.97337544	0.98792005		-0.00294375	-0.00268806	-0.00248911	-0.00268277	0.01939772	0.02137871	0.03458614
62.4	1.097398639	1.109593749	1.111762762	1.11373651	1.042630196	0.97537011	0.99086106		-0.00294695	-0.00269755	-0.00248997	-0.0027227	0.0192175	0.02106003	0.03414879
62.5	1.097398639	1.109593749	1.111762762	1.1133076	1.042630196	0.97736883	0.99375784		-0.00294695	-0.00269755	-0.00248997	-0.0027613	0.0192175	0.02076718	0.03375369
62.6	1.096956134	1.108966708	1.111081958	1.11301017	1.046805143	0.98000669	0.99762177		-0.00296449	-0.00271232	-0.00247239	-0.00278803	0.01860548	0.02033967	0.03314364
62.7	1.096764445	1.108798385	1.110915422	1.11301017	1.047931194	0.98000669	0.99762177		-0.00296972	-0.00271692	-0.00246853	-0.00278803	0.01842335	0.02033967	0.03314364
62.8	1.096503019	1.108522177	1.110648394	1.11276066	1.049643517	0.98248589	1.00146806		-0.00297722	-0.0027226	-0.00246314	-0.00281016	0.01810136	0.01990434	0.03250283
62.9	1.096503019	1.108130217	1.110270143	1.1125176	1.05235815	0.98588961	1.00728202		-0.00297722	-0.00273521	-0.00245741	-0.00283187	0.01765985	0.01922037	0.03144325
63	1.095995069	1.107969999	1.110129118	1.11231172	1.053518772	0.98755693	1.01027358		-0.00298535	-0.00273969	-0.00245734	-0.00284271	0.017427	0.018883	0.03093087
63.1	1.095817208	1.107739687	1.109955311	1.11197269	1.05513227	0.98755693	1.01027358		-0.00299056	-0.0027461	-0.00245699	-0.00285367	0.01711291	0.018883	0.03093087
63.2	1.095538378	1.107437134	1.109735131	1.111691	1.057269096	0.99146408	1.01729143		-0.00299176	-0.00275393	-0.00245978	-0.0028623	0.0166747	0.01802542	0.02956655
63.3	1.095140457	1.107138872	1.109561443	1.11141956	1.059273958	0.99317908	1.02024913		-0.00299677	-0.00275972	-0.00246092	-0.00286435	0.01624037	0.01765472	0.02898406
63.4	1.094729662	1.107138872	1.109561443	1.11114228	1.059273958	0.99317908	1.02024913		-0.00299942	-0.00275972	-0.00246092	-0.00286722	0.01624037	0.01765472	0.02898406
63.5	1.094423175	1.106872916	1.109365821	1.11062467	1.061282992	0.99661803	1.02607846		-0.00300019	-0.00276332	-0.00246415	-0.00287065	0.01578537	0.0168667	0.02771699
63.6	1.093995571	1.106673002	1.109233499	1.11037385	1.062738299	0.9982239	1.028862		-0.00300138	-0.00276764	-0.00247943	-0.00287055	0.01542477	0.01644851	0.02702669
63.7	1.093995571	1.106400728	1.109008312	1.1101222	1.064647317	0.99987799	1.03174615		-0.00300138	-0.00277273	-0.00250306	-0.00287032	0.01494546	0.01603139	0.02637938
63.8	1.093559384	1.10618329	1.108804464	1.1097424	1.066116333	1.00132608	1.03434074		-0.00300938	-0.00277317	-0.00251272	-0.00287017	0.01457533	0.01563418	0.02575422
63.9	1.093234539	1.105736017	1.108439684	1.1097424	1.068810105	1.00278258	1.03708625		-0.00301256	-0.00277629	-0.00254642	-0.00287017	0.01386732	0.01519708	0.02507659
64	1.092612624	1.105491161	1.108251214	1.10920775	1.070136428	1.00482345	1.04095936		-0.00301848	-0.00277801	-0.0025649	-0.00286967	0.01350768	0.01450427	0.02401667
64.1	1.092295766	1.105222702	1.108050823	1.10875773	1.071381569	1.00649536	1.04409826		-0.00302178	-0.00278169	-0.00258826	-0.00286957	0.01314785	0.01392138	0.0231228
64.2	1.091893435	1.104958653	1.107853651	1.10854208	1.072570562	1.00649536	1.04409826		-0.00303466	-0.00278414	-0.0026053	-0.00286877	0.01279147	0.01392138	0.0231228
64.3	1.091893435	1.104958653	1.107853651	1.10813332	1.072570562	1.00852609	1.04769123		-0.00303466	-0.00278414	-0.0026053	-0.00286885	0.01279147	0.01318015	0.02199933
64.4	1.091385722	1.104451299	1.107473254	1.10786092	1.07479763	1.00931311	1.04903257		-0.00306036	-0.00279332	-0.00263875	-0.00286784	0.01208853	0.01289125	0.02156129
64.5	1.090978146	1.104075789	1.107149363	1.10761034	1.076484084	1.01080608	1.05151308		-0.00308101	-0.0027973	-0.00265104	-0.00286412	0.01148168	0.01233019	0.02071054
64.6	1.090554953	1.104075789	1.107149363	1.10736108	1.076484084	1.01193273	1.05338895		-0.00309901	-0.0027973	-0.00265104	-0.00286139	0.01148168	0.01188125	0.02002628
64.7	1.090554953	1.103769064	1.106882334	1.10695565	1.077714682	1.01356828	1.05612719		-0.00309901	-0.0028071	-0.00266568	-0.00285499	0.01101214	0.0111726	0.01892821
64.8	1.090055346	1.103521109	1.106693625	1.10660124	1.078553557	1.01447618	1.05757236		-0.00312188	-0.00281717	-0.00267464	-0.00285125	0.01067894	0.01074911	0.01826072
64.9	1.089647889	1.103143811	1.106421947	1.10660124	1.079644203	1.01539111	1.05895627		-0.00314128	-0.00282994	-0.00268696	-0.00285125	0.0101867	0.01032798	0.01758748
65	1.089350462	1.102772355	1.106142044	1.10607553	1.080644965	1.01600981	1.05975974		-0.00315176	-0.00284699	-0.0026939	-0.00283625	0.0097265	0.01006073	0.01715698
65.1	1.089051723	1.102582932	1.10601759	1.10607553	1.081132412	1.0175333	1.06192386		-0.00316308	-0.00285485	-0.00270189	-0.00283625	0.00948684	0.00938147	0.01603365
65.2	1.088647723	1.102215528	1.105683565	1.10573387	1.082087755	1.01842356	1.06314909		-0.00317368	-0.00287272	-0.00271918	-0.00282663	0.00901393	0.00902152	0.01542932
65.3	1.088446379	1.101754785	1.105222702	1.10543799	1.083261609	1.01927209	1.0642935		-0.00317811	-0.00289422	-0.00273649	-0.00281866	0.00844494	0.00862636	0.01475095
65.4	1.087834001	1.101506591	1.104935408	1.10520744	1.083912253	1.02032852	1.06568587		-0.00318359	-0.00290709	-0.00275367	-0.002815	0.00811697	0.00812015	0.0138683
65.5	1.087834001	1.10114193	1.104429483	1.10487938	1.084806085	1.02127421	1.06692529		-0.00318359	-0.00292434	-0.00278137	-0.00280853	0.00765624	0.00763315	0.01300574
65.6	1.087412119	1.10114193	1.104429483	1.10471702	1.084806085	1.02191484	1.06779087		-0.00318226	-0.00292434	-0.00278137	-0.0028061	0.00765624	0.00726298	0.01234368
65.7	1.087175846	1.100488663	1.10351038	1.10445452	1.086275339	1.0227679	1.06892705		-0.0031806	-0.00295406	-0.00284292	-0.0028036	0.00688244	0.00678178	0.01147841
65.8	1.086916924	1.100488663	1.10351038	1.10409343	1.086275339	1.02327096	1.06969905		-0.0031756	-0.00295406	-0.00284292	-0.00279767	0.00688244	0.00646471	0.01091055
65.9	1.086744666	1.100005746	1.102923393	1.10382152	1.087292552	1.02365983	1.07042956		-0.00317086	-0.00296726	-0.00288618	-0.00279817	0.00638644	0.00612701	0.01030518
66	1.086581588	1.099711776	1.102573872	1.10355139	1.08790195	1.02414	1.07146966		-0.00316279	-0.00297935	-0.00291789	-0.00279695	0.0060652	0.00572576	0.0096077
66.1	1.086402655	1.099428654	1.102228403	1.10318422	1.088473439	1.02442658	1.07199609		-0.00315931	-0.00298579	-0.00294509	-0.00279622	0.00578609	0.00550218	0.00921523
66.2	1.086158872	1.099072933	1.101762533	1.10299551	1.089198589	1.02479482	1.07295001		-0.00315819	-0.00299496	-0.00298153	-0.00279383	0.00541943	0.00509163	0.00851637
66.3	1.086158872	1.098814249	1.101403117	1.10261488	1.089705944	1.02507794	1.07375836		-0.00315819	-0.00300135	-0.00300812	-0.00279689	0.00515083	0.0047139	0.00789442
66.4	1.085534096	1.098389149	1.100852728	1.10225797	1.090446711	1.02526796	1.07434213		-0.00314685	-0.00301015	-0.00304823	-0.00279882	0.00473449	0.00444478	0.00746975
66.5	1.08520329	1.098389149	1.100852728	1.10202372	1.090446711	1.02526796	1.07434213		-0.00315124	-0.00301015	-0.00304823	-0.00280093	0.00473449	0.00444478	0.00746975
66.6	1.08520329	1.098041415	1.10046041	1.10174072	1.09100163	1.02551842	1.07508671		-0.00315124	-0.00301702	-0.00307947	-0.00280372	0.00440447	0.00403557	0.00681678
66.7	1.084435344	1.097478271	1.100105286	1.10161316	1.091739416	1.02586114	1.07596254		-0.00316397	-0.00302371	-0.00311398	-0.00280789	0.00397633	0.00358558	0.00614188
66.8	1.084221721	1.097183347	1.099941969	1.10137415	1.092102885	1.02599776	1.07634902		-0.00316556	-0.00302726	-0.00313089	-0.00281302	0.00375704	0.00345699	0.00596615
66.9	1.083853722	1.097183347	1.099941969	1.10121346	1.092102885	1.02620518	1.07689118		-0.00317456	-0.00302726	-0.00313089	-0.0028163	0.00375704	0.00322184	0.00562837
67	1.083421111	1.09666121	1.099707842	1.10097468	1.092614412	1.02641416	1.07748795		-0.0031872	-0.00303207	-0.00314888	-0.00282226	0.00342961	0.00294931	0.00523843
67.1	1.082926035	1.096357942	1.099531531	1.10078108	1.092789054	1.02663314	1.07820225		-0.00320164	-0.00303489	-0.00315564	-0.00282695	0.00323851	0.0026028	0.00473577
67.2	1.082926035	1.095988512	1.099268794	1.10053587	1.093028545	1.02680063	1.07861376		-0.00320164	-0.00303841	-0.00315753	-0.00283122	0.00300709	0.00235128	0.0043606
67.3	1.082481861	1.09572351	1.099060178	1.10024083	1.093128443	1.02680063	1.07861376		-0.00321483	-0.00304085	-0.00315585	-0.00283605	0.00283037	0.00235128	0.0043606
67.4	1.081786156	1.095462441	1.098836541	1.09992683	1.09316957	1.02701223	1.07894444		-0.00323547	-0.0030431	-0.00315111	-0.00284033	0.00263935	0.00210315	0.00399341
67.5	1.081492186	1.095090985	1.098523378	1.09954476	1.093225479	1.02729666	1.07910812		-0.00324131	-0.00304531	-0.00313777	-0.00284606	0.00241462	0.00192788	0.00367848
67.6	1.081492186	1.094904065	1.098376274	1.09924674	1.093272328	1.0275991	1.07923651		-0.00324131	-0.00304563	-0.00313014	-0.00285085	0.0023215	0.00170459	0.00332374
67.7	1.081104398	1.094513774	1.098122597	1.09869742	1.093355894	1.02779996	1.07934606		-0.00325038	-0.00304579	-0.00311163	-0.00285985	0.00211452	0.00157854	0.00307903
67.8	1.080775976	1.094160914	1.097662449	1.09839046	1.093479156	1.02796233	1.07942355		-0.00324931	-0.00304448	-0.00309164	-0.00286644	0.00191536	0.00149052	0.00286443
67.9	1.080333829	1.093731046	1.097031951	1.09801114	1.093578458	1.02808189	1.07958913		-0.00326669	-0.00304091	-0.00306818	-0.00287445	0.00168183	0.00132818	0.00249409
68	1.080333829	1.093731046	1.097031951	1.09781051	1.093578458	1.02808189	1.07958913		-0.00326669	-0.00304091	-0.00306818	-0.00287893	0.00168183	0.00132818	0.00249409
68.1	1.079882145	1.093327165	1.096320152	1.09740233	1.093669176	1.02814317	1.07968867		-0.00326493	-0.00303579	-0.00304916	-0.00288982	0.00146238	0.00126021	0.00224766
68.2	1.079695702	1.093092442	1.095888257	1.09725296	1.093750715	1.02819788	1.07973003		-0.00326172	-0.00303292	-0.0030404	-0.00289466	0.00132856	0.00117459	0.00203315
68.3	1.079198837	1.092843413	1.095495105	1.09678149	1.093867064	1.02824676	1.0798074		-0.00324493	-0.00302931	-0.00303553	-0.00291088	0.00121516	0.00110065	0.00175233
68.4	1.079091668	1.092496634	1.095046997	1.09678149	1.09403944	1.02828419	1.07985592		-0.00323721	-0.0030241	-0.00303299	-0.00291088	0.00109612	0.00105641	0.00159234
68.5	1.078732252	1.092223406	1.094750643	1.09616435	1.094180346	1.02828896	1.08001661		-0.00322927	-0.00302162	-0.00303305	-0.00293622	0.0009987	0.00100205	0.00139638
68.6	1.078268886	1.091820836	1.094418049	1.09600544	1.094346046	1.0282799	1.08019364		-0.00321088	-0.0030193	-0.00303621	-0.00294258	0.00087299	0.00096477	0.00126848
68.7	1.077806115	1.091631413	1.094251513	1.0957253	1.094432354	1.02824283	1.08042395		-0.0031888	-0.0030187	-0.00303862	-0.00295373	0.00081911	0.00092505	0.00114364
68.8	1.077477574	1.091245532	1.093924642	1.09548032	1.094527602	1.02819455	1.08068693		-0.0031716	-0.00301764	-0.00304757	-0.00296585	0.00070558	0.00088584	0.00102169
68.9	1.07713294	1.090871572	1.093540668	1.09516191	1.094550967	1.02808416	1.08115041		-0.00315391	-0.00301752	-0.00305807	-0.00297747	0.00060757	0.00082224	0.00090375
69	1.0766747	1.090600729	1.093237996	1.09482157	1.094571114	1.02808416	1.08115041		-0.00313076	-0.0030191	-0.00306331	-0.00298784	0.00054888	0.00082224	0.00090375
69.1	1.076367378	1.090416789	1.093043327	1.09456599	1.094578862	1.02802217	1.08160532		-0.00311904	-0.0030223	-0.0030624	-0.00299723	0.00051908	0.00071924	0.00073469
69.2	1.076070547	1.090052843	1.092642903	1.09456599	1.094573855	1.02803314	1.08167934		-0.00310724	-0.00302546	-0.00307013	-0.00299723	0.00045178	0.00068853	0.00069477
69.3	1.075662613	1.089772582	1.092358947	1.09406781	1.094572663	1.02812469	1.08170605		-0.00309371	-0.00303266	-0.00306673	-0.0030079	0.00041913	0.00062421	0.00061276
69.4	1.075351119	1.089490294	1.092110991	1.09368777	1.094588041	1.02821732	1.08170021		-0.00308599	-0.00304131	-0.0030619	-0.00301128	0.00039356	0.00057742	0.00056691
69.5	1.075171113	1.089004636	1.091727614	1.09338713	1.094629884	1.02836895	1.08166897		-0.00308148	-0.00305552	-0.00305464	-0.00301182	0.00035703	0.00051581	0.00051052
69.6	1.074795842	1.088714719	1.091482282	1.093081	1.094624281	1.02849007	1.08162272		-0.00308949	-0.00306324	-0.00304897	-0.00301084	0.00033738	0.00047195	0.00047027
69.7	1.074397922	1.088428855	1.091239691	1.093081	1.094619036	1.0286231	1.08145487		-0.00310656	-0.00307279	-0.00303879	-0.00301084	0.00032338	0.00043206	0.00042729
69.8	1.07420218	1.08806324	1.090885758	1.09261119	1.094631314	1.02880096	1.0811311		-0.00311808	-0.00309236	-0.00302246	-0.00300717	0.00032562	0.0003786	0.00037622
69.9	1.073997259	1.087883472	1.090699077	1.09224319	1.09465003	1.02880096	1.0811311		-0.00313418	-0.00309933	-0.00301256	-0.00300249	0.00031871	0.0003786	0.00037622
70	1.073710084	1.087472916	1.09024334	1.09197509	1.094715238	1.02899849	1.0808208		-0.00315322	-0.00312038	-0.00298873	-0.00299942	0.00031382	0.00033283	0.0003171
70.1	1.073476791	1.087327719	1.090065956	1.09174037	1.094742537	1.02923763	1.08044946		-0.00316379	-0.00312871	-0.0029797	-0.0029983	0.00031204	0.00027872	0.00022082
70.2	1.073238611	1.087046027	1.08972156	1.09121072	1.094791889	1.02923763	1.08044946		-0.00317676	-0.00314415	-0.00295827	-0.00299759	0.00030239	0.00027872	0.00022082
70.3	1.07291007	1.086807132	1.089482784	1.09121072	1.094813704	1.02935028	1.08023465		-0.0031945	-0.00315568	-0.00294692	-0.00299759	0.00029585	0.00025121	0.00014368
70.4	1.07291007	1.086529374	1.089230895	1.0905081	1.09480381	1.02949119	1.08010626		-0.0031945	-0.00316681	-0.00293838	-0.0030013	0.00028656	0.00023141	0.000067794
70.5	1.072460175	1.086259007	1.089004278	1.09021652	1.094784498	1.02960944	1.0800966		-0.00322051	-0.00317639	-0.00293316	-0.00300374	0.00027504	0.00022183	0.0000059853
70.6	1.07216239	1.085891247	1.088680029	1.09021652	1.094743729	1.02974916	1.08017755		-0.00324265	-0.00318912	-0.00293627	-0.00300374	0.00025396	0.00021551	-0.000074556
70.7	1.071936727	1.085514069	1.088302493	1.08962858	1.094701529	1.02984858	1.08041096		-0.00325177	-0.00320078	-0.00293839	-0.00301246	0.00022737	0.00021432	-0.00017297
70.8	1.071936727	1.085243344	1.08800149	1.08962858	1.094673514	1.02984858	1.08041096		-0.00325177	-0.00320958	-0.0029441	-0.00301246	0.00020388	0.00021432	-0.00017297
70.9	1.071457386	1.084969163	1.08772397	1.08918142	1.094638228	1.02987731	1.08061457		-0.003284	-0.00321835	-0.00295151	-0.00301693	0.00017854	0.00021895	-0.00023707
71	1.071197867	1.084705234	1.08743012	1.08892703	1.094620585	1.02979004	1.08082545		-0.00329739	-0.00322746	-0.00296029	-0.0030171	0.00015124	0.00022618	-0.00028626
71.1	1.07091558	1.084430575	1.087147117	1.08839917	1.094610572	1.02967954	1.08105278		-0.00331766	-0.00323654	-0.00296823	-0.00301839	0.00012793	0.00022822	-0.00033531
71.2	1.07042551	1.084021091	1.086787939	1.08839917	1.09459424	1.02958715	1.08119464		-0.00335479	-0.00324993	-0.00298243	-0.00301839	0.000087432	0.00022956	-0.0003586
71.3	1.070144653	1.083686948	1.086556077	1.0880444	1.094584584	1.02950823	1.08130622		-0.00337936	-0.00326028	-0.00299271	-0.00301857	0.000055215	0.00022907	-0.00037336
71.4	1.070144653	1.083089828	1.086181045	1.08765507	1.09455204	1.02943623	1.08141458		-0.00337936	-0.00327731	-0.00300862	-0.00301912	-0.0000070849	0.00022567	-0.00038155
71.5	1.069672346	1.082732558	1.085968852	1.08719611	1.094560027	1.02935863	1.08146238		-0.00342225	-0.00328744	-0.00301676	-0.00302163	-0.000042751	0.00022041	-0.00038256
71.6	1.069313645	1.082380652	1.085764766	1.08719611	1.094591379	1.02925158	1.08146083		-0.0034454	-0.00329828	-0.00302423	-0.00302163	-0.000074123	0.00021031	-0.00037617
71.7	1.06897223	1.081937671	1.085474014	1.08672273	1.09472084	1.0290978	1.0814122		-0.0034693	-0.00330741	-0.00303275	-0.00302873	-0.00013166	0.00020533	-0.00036598
71.8	1.068431258	1.081739068	1.08532548	1.08646882	1.094794273	1.02896714	1.08137524		-0.00349982	-0.00331711	-0.00303793	-0.00303814	-0.00014679	0.00019528	-0.00035912
71.9	1.068018317	1.081330895	1.084968686	1.08613515	1.095070362	1.02884936	1.08131349		-0.00352102	-0.00332841	-0.0030469	-0.00305072	-0.000195	0.00018715	-0.00035506
72	1.067617774	1.081017375	1.084678292	1.08595943	1.09526968	1.0287379	1.08108306		-0.00354085	-0.0033357	-0.00305375	-0.0030617	-0.00023112	0.00016973	-0.00035198
72.1	1.067107201	1.08069551	1.084389329	1.08562636	1.095435023	1.0287379	1.08108306		-0.00356617	-0.00333975	-0.00306011	-0.00307969	-0.00026844	0.00016973	-0.00035198
72.2	1.066615224	1.080373406	1.084095836	1.08536077	1.095541835	1.02870667	1.08081019		-0.00358734	-0.00334624	-0.00306771	-0.00309379	-0.00030187	0.00015809	-0.00035897
72.3	1.06628108	1.079961658	1.083693862	1.08485031	1.095588207	1.02872872	1.08040237		-0.00360264	-0.00335437	-0.00307846	-0.00311981	-0.00034426	0.00015941	-0.00041275
72.4	1.065947652	1.079547167	1.083292007	1.08485031	1.0956043	1.02875209	1.08029699		-0.00361648	-0.00335857	-0.00308941	-0.00311981	-0.00038736	0.00016771	-0.00044816
72.5	1.065583229	1.079248667	1.082986355	1.08433306	1.095564485	1.02877438	1.08013415		-0.00362997	-0.00336752	-0.00309975	-0.00315956	-0.00041443	0.00017508	-0.00049711
72.6	1.065112352	1.078948975	1.082677722	1.08395815	1.095480919	1.02880585	1.07995462		-0.00364346	-0.00337044	-0.00310943	-0.00318857	-0.00044368	0.00018997	-0.00057638
72.7	1.064778686	1.07864821	1.082352877	1.08377194	1.095440388	1.02883446	1.07977819		-0.00365425	-0.00336934	-0.00312015	-0.00320473	-0.00047271	0.00021047	-0.00066485
72.8	1.064336181	1.07834506	1.08201921	1.0834471	1.095378518	1.02883446	1.07977819		-0.00366882	-0.00336944	-0.00313192	-0.00323254	-0.00049949	0.00021047	-0.00066485
72.9	1.064336181	1.077957869	1.081566215	1.08298934	1.095300674	1.02908707	1.07952535		-0.00366882	-0.00336666	-0.00314964	-0.00327912	-0.00053429	0.00026079	-0.00083167
73	1.063545585	1.077957869	1.081566215	1.08298934	1.095300674	1.02922356	1.07942021		-0.00368489	-0.00336666	-0.00314964	-0.00327912	-0.00053429	0.00028871	-0.0009057
73.1	1.063065648	1.077269077	1.080797076	1.08262467	1.094892502	1.02922356	1.07942021		-0.00369349	-0.00335424	-0.00318802	-0.00331217	-0.00059177	0.00028871	-0.0009057
73.2	1.062809944	1.076955914	1.080490351	1.08235466	1.094644427	1.0293684	1.07929504		-0.00369894	-0.00334727	-0.00320676	-0.00333303	-0.00062035	0.00033106	-0.00099083
73.3	1.062388539	1.076646924	1.080203772	1.08199191	1.09438324	1.02947176	1.07930517		-0.00370269	-0.00333889	-0.00323062	-0.00335712	-0.00063841	0.00038095	-0.00107068
73.4	1.06182909	1.076313019	1.079958677	1.08163559	1.094165683	1.0295738	1.07946432		-0.00370524	-0.00333088	-0.00325534	-0.00338027	-0.00066144	0.00044909	-0.00113956
73.5	1.061402082	1.075983524	1.079729319	1.08147418	1.093993664	1.02962804	1.07959282		-0.0037059	-0.00332268	-0.00327944	-0.00338534	-0.00069336	0.00049295	-0.00116671
73.6	1.060874581	1.075983524	1.079729319	1.08115268	1.093993664	1.02962804	1.07959282		-0.00370119	-0.00332268	-0.00327944	-0.00339743	-0.00069336	0.00049295	-0.00116671
73.7	1.060874581	1.075086236	1.079033613	1.08085012	1.093737841	1.02974963	1.07982802		-0.00370119	-0.00330708	-0.00335336	-0.00341017	-0.00076108	0.00059718	-0.00118281
73.8	1.060320497	1.075086236	1.079033613	1.08054674	1.093737841	1.02974963	1.07982802		-0.00369267	-0.00330708	-0.00335336	-0.00341675	-0.00076108	0.00059718	-0.00118281
73.9	1.06000495	1.074677944	1.078645349	1.08017194	1.093654752	1.02985942	1.07986057		-0.00368443	-0.00330623	-0.00339017	-0.00343152	-0.00078655	0.00070437	-0.00116302
74	1.059442639	1.07414341	1.078099608	1.07969356	1.093467474	1.02985942	1.07986057		-0.00366185	-0.00330832	-0.0034361	-0.00344049	-0.00083512	0.00070437	-0.00116302
74.1	1.059210896	1.074004889	1.077921033	1.07932854	1.093411446	1.02987003	1.0796988		-0.003648	-0.00331316	-0.00344832	-0.00344987	-0.00084288	0.00077825	-0.00113327
74.2	1.059210896	1.073676348	1.077578306	1.07882786	1.0932374	1.02989471	1.07960045		-0.003648	-0.00331594	-0.0034692	-0.00345983	-0.00087829	0.0008211	-0.00110162
74.3	1.058863401	1.073414803	1.077325821	1.07845831	1.09309864	1.02999341	1.07940984		-0.00362837	-0.00332147	-0.00348007	-0.00347193	-0.0008954	0.00086222	-0.00107154
74.4	1.058364272	1.073035836	1.076959848	1.07806921	1.092931151	1.03004682	1.07926595		-0.00359546	-0.00332435	-0.00349253	-0.00348479	-0.00092374	0.00090278	-0.00103807
74.5	1.058364272	1.073035836	1.076959848	1.07766891	1.092931151	1.03014433	1.07888627		-0.00359546	-0.00332435	-0.00349253	-0.00349395	-0.00092374	0.00095792	-0.00098574
74.6	1.058013082	1.072617531	1.076541901	1.0771246	1.092815995	1.03020442	1.07855821		-0.00357159	-0.0033353	-0.00349417	-0.00349788	-0.00092733	0.00099749	-0.00094967
74.7	1.057508349	1.072314382	1.076203465	1.07673812	1.092764735	1.03033161	1.07791901		-0.00353684	-0.00334252	-0.0034925	-0.00351185	-0.00092685	0.00105728	-0.00090232
74.8	1.057508349	1.071672559	1.075577021	1.07618439	1.09262383	1.03038728	1.07752275		-0.00353684	-0.00335534	-0.00348129	-0.00351784	-0.00091137	0.00109848	-0.00086971
74.9	1.057111979	1.071365356	1.075274229	1.07565248	1.092532516	1.0304476	1.07703447		-0.00351367	-0.00336068	-0.00347513	-0.00352559	-0.00089802	0.00115605	-0.00083212
75	1.056652904	1.070977688	1.074875712	1.07515478	1.092373013	1.03047585	1.07678485		-0.00349218	-0.00336681	-0.00347059	-0.00353939	-0.00087358	0.00118719	-0.00081529
75.1	1.056246161	1.070977688	1.074875712	1.07482696	1.092373013	1.03056216	1.07634425		-0.00347689	-0.00336681	-0.00347059	-0.00354301	-0.00087358	0.00125291	-0.00078955
75.2	1.055701494	1.070667028	1.074419379	1.07452214	1.092295766	1.03066647	1.07612026		-0.00346053	-0.00337256	-0.00346125	-0.00354858	-0.00084699	0.00130631	-0.00077634
75.3	1.055287242	1.070109844	1.073719263	1.07423878	1.092235565	1.03081918	1.07602668		-0.00345022	-0.00338054	-0.00345501	-0.00355741	-0.00080235	0.00138555	-0.00076472
75.4	1.054882526	1.069819093	1.073335648	1.07395995	1.092255354	1.03089678	1.0760138		-0.00344307	-0.00338437	-0.00345709	-0.00356696	-0.00077713	0.00141904	-0.00076712
75.5	1.054477692	1.069819093	1.073335648	1.07359672	1.092255354	1.03101838	1.0760324		-0.00343951	-0.00338437	-0.00345709	-0.00358041	-0.00077713	0.00150483	-0.00076723
75.6	1.054142237	1.069179177	1.072528958	1.07322848	1.092296362	1.03112233	1.07610571		-0.0034387	-0.00339761	-0.00345602	-0.00359156	-0.0007401	0.0015656	-0.00077516
75.7	1.053732157	1.069179177	1.072528958	1.07303917	1.092296362	1.03127396	1.07621765		-0.00344293	-0.00339761	-0.00345602	-0.00359907	-0.0007401	0.00164209	-0.00078722
75.8	1.053456903	1.068682075	1.071892381	1.07270813	1.092322946	1.03141022	1.07627094		-0.00344992	-0.00341112	-0.00346348	-0.00360845	-0.00070846	0.00169528	-0.00079576
75.9	1.053072095	1.068084121	1.071096182	1.07242978	1.092216253	1.03161418	1.07630455		-0.00346465	-0.00343372	-0.00347349	-0.00361288	-0.00067947	0.00176673	-0.00080106
76	1.05268085	1.067828298	1.070810676	1.07215285	1.092133403	1.03161418	1.07630455		-0.00347947	-0.00344536	-0.0034742	-0.00361504	-0.00067471	0.00176673	-0.00080106
76.1	1.052277088	1.067517638	1.070397258	1.07176077	1.092059374	1.03204405	1.07643926		-0.00350457	-0.00346185	-0.00347735	-0.00361089	-0.0006665	0.00185789	-0.00081638
76.2	1.052277088	1.066951275	1.069736242	1.07145035	1.091934204	1.03224158	1.07644641		-0.00350457	-0.00349081	-0.00348186	-0.00360861	-0.00065533	0.00189491	-0.00081358
76.3	1.051560283	1.066951275	1.069736242	1.0712328	1.091934204	1.03245497	1.07645202		-0.00355712	-0.00349081	-0.00348186	-0.00360215	-0.00065533	0.0019325	-0.00079943
76.4	1.051277876	1.066430211	1.069278836	1.07092059	1.091802597	1.03245497	1.07645202		-0.00357832	-0.00351834	-0.0034776	-0.00359419	-0.00065604	0.0019325	-0.00079943
76.5	1.051103592	1.065756798	1.068863392	1.07038319	1.091621399	1.03302169	1.07648611		-0.003592	-0.00355166	-0.00346594	-0.00357979	-0.00066315	0.00196151	-0.00080596
76.6	1.050760746	1.06523478	1.068613648	1.06989145	1.09147048	1.03321016	1.07653773		-0.00361834	-0.00357707	-0.00345533	-0.00356281	-0.00066807	0.00195463	-0.00082299
76.7	1.050419927	1.064872503	1.068426847	1.06953454	1.091345549	1.03321016	1.07653773		-0.00364153	-0.00359516	-0.00344159	-0.00354992	-0.00067734	0.00195463	-0.00082299
76.8	1.050419927	1.064872503	1.068426847	1.06919873	1.091345549	1.03342307	1.07653427		-0.00364153	-0.00359516	-0.00344159	-0.00353661	-0.00067734	0.00197947	-0.00079883
76.9	1.049830794	1.064460516	1.068164229	1.06882191	1.091183066	1.03360546	1.0766443		-0.00367079	-0.00361691	-0.00342031	-0.00352231	-0.00069096	0.00194198	-0.00085353
77	1.049830794	1.06408298	1.067886114	1.06856167	1.091092348	1.03383923	1.07672846		-0.00367079	-0.00363289	-0.00339187	-0.00350561	-0.00071257	0.00193731	-0.00086617
77.1	1.049303293	1.063731313	1.067571878	1.06856167	1.091061473	1.03424335	1.07688892		-0.00369222	-0.00364154	-0.00336046	-0.00350561	-0.00073888	0.00191815	-0.00090814
77.2	1.048818588	1.063456893	1.067295074	1.0679301	1.091056228	1.03424335	1.07688892		-0.00370794	-0.00364319	-0.00333514	-0.00347388	-0.00076202	0.00191815	-0.00090814
77.3	1.048425436	1.063189387	1.067076206	1.06758344	1.091048479	1.0348165	1.07700956		-0.00371947	-0.00364888	-0.0033088	-0.00346334	-0.00078189	0.00186588	-0.00100883
77.4	1.048425436	1.062717676	1.066620946	1.06723785	1.091065645	1.03532577	1.07699251		-0.00371947	-0.00364625	-0.00326557	-0.00344731	-0.00082198	0.0018431	-0.0010778
77.5	1.048059702	1.06231761	1.066249609	1.06678069	1.091065764	1.03569782	1.07700956		-0.00372886	-0.00364063	-0.00323244	-0.00343026	-0.00085531	0.00181364	-0.00115203
77.6	1.047616363	1.061994791	1.065943837	1.06678069	1.091010451	1.03607833	1.07692659		-0.00373639	-0.00363366	-0.00320939	-0.00343026	-0.00088154	0.00177752	-0.0012369
77.7	1.047305584	1.061994791	1.065943837	1.06627023	1.091010451	1.03653967	1.07673073		-0.00374151	-0.00363366	-0.00320939	-0.00341529	-0.00088154	0.00174795	-0.00133956
77.8	1.046907306	1.061561227	1.065484285	1.0654273	1.090913057	1.03675413	1.0766598		-0.00374641	-0.00362982	-0.00317257	-0.00339729	-0.0009165	0.00172972	-0.00139521
77.9	1.046078801	1.061119318	1.064991832	1.06501436	1.090777516	1.03701055	1.07646823		-0.00375257	-0.00360694	-0.00316089	-0.00339318	-0.0009532	0.00170155	-0.00147984
78	1.046078801	1.06075573	1.064562201	1.06474304	1.090673447	1.03721774	1.07622981		-0.00375257	-0.00359324	-0.00314989	-0.00339377	-0.00098152	0.00167515	-0.00156758
78.1	1.045504451	1.060383081	1.064190745	1.0641911	1.090597153	1.03732395	1.07595134		-0.00375492	-0.0035823	-0.00313842	-0.00338362	-0.00100611	0.00164522	-0.00163973
78.2	1.045097232	1.059955597	1.063864112	1.06369305	1.090549827	1.03748596	1.07554042		-0.00375614	-0.00356262	-0.00314849	-0.00337837	-0.00103749	0.00160643	-0.00173375
78.3	1.04459846	1.059375763	1.063438535	1.06340301	1.090468287	1.03769922	1.07501507		-0.00375582	-0.00354551	-0.00314125	-0.00337691	-0.00106996	0.00155732	-0.00181232
78.4	1.044245005	1.058827162	1.063109398	1.06303942	1.090344191	1.03772879	1.07470834		-0.0037546	-0.00352452	-0.00316016	-0.00337943	-0.0011096	0.00151434	-0.00186772
78.5	1.043726206	1.058208108	1.062670588	1.06275654	1.090126395	1.037714	1.07455671		-0.00374626	-0.00350241	-0.00318661	-0.00337883	-0.00115657	0.00148014	-0.00189774
78.6	1.04331851	1.058208108	1.062670588	1.0625087	1.090126395	1.037714	1.07455671		-0.00374915	-0.00350241	-0.00318661	-0.00337859	-0.00115657	0.00148014	-0.00189774
78.7	1.042760015	1.057625771	1.062228918	1.06226707	1.089923024	1.03766632	1.07429957		-0.00375104	-0.00348601	-0.00322227	-0.00338675	-0.00120557	0.00140272	-0.0019505
78.8	1.042281389	1.057252884	1.061950207	1.06195259	1.089815021	1.03765118	1.07414234		-0.00374482	-0.00347644	-0.00324107	-0.00339624	-0.00123179	0.00136825	-0.00193462
78.9	1.04215467	1.056776166	1.061608076	1.06171823	1.089698195	1.03768647	1.07384217		-0.00374488	-0.00347023	-0.0032748	-0.00340406	-0.00127418	0.00132999	-0.00192497
79	1.041478992	1.056523204	1.061424255	1.0614661	1.089644551	1.03765607	1.07357633		-0.00374517	-0.00346793	-0.00329121	-0.00341415	-0.00129552	0.00128406	-0.00193459
79.1	1.041478992	1.056200862	1.061216593	1.06124258	1.089557409	1.03759694	1.07314599		-0.00374517	-0.00346603	-0.00331244	-0.00341906	-0.00132425	0.00123261	-0.00190361
79.2	1.041007519	1.055806279	1.060931087	1.06094289	1.089370012	1.0375278	1.07266045		-0.00374802	-0.00346571	-0.00333805	-0.00343718	-0.00136066	0.00119254	-0.00184285
79.3	1.04039824	1.055543303	1.060731888	1.06094289	1.089233398	1.0375278	1.07266045		-0.0037513	-0.00346452	-0.00335512	-0.00343718	-0.0013934	0.00119254	-0.00184285
79.4	1.039853692	1.055301428	1.060473204	1.06063688	1.089031935	1.03756142	1.07187974		-0.00375658	-0.00346513	-0.00336752	-0.00345447	-0.00141506	0.00111896	-0.00177324
79.5	1.039459348	1.05499208	1.060113788	1.06017733	1.08879602	1.03763318	1.07150114		-0.00376041	-0.00346338	-0.00338043	-0.00346254	-0.00144982	0.00109239	-0.00174029
79.6	1.038956881	1.054683924	1.059737325	1.05998373	1.088613749	1.03777361	1.07109511		-0.00376315	-0.0034623	-0.00338488	-0.00347058	-0.00145821	0.00107005	-0.00170655
79.7	1.038719296	1.054432988	1.059452772	1.05971396	1.088467717	1.03795362	1.07052028		-0.00376838	-0.00345731	-0.00338784	-0.0034705	-0.00147793	0.00105558	-0.00165805
79.8	1.038391829	1.054154038	1.059176445	1.05935717	1.088344932	1.03807414	1.07027972		-0.00376868	-0.00345155	-0.00338803	-0.00347772	-0.00148796	0.00103377	-0.00163887
79.9	1.037969112	1.053866506	1.058912039	1.05894804	1.08822155	1.03807414	1.07027972		-0.00377256	-0.00344508	-0.00338678	-0.00347259	-0.00149099	0.00103377	-0.00163887
80	1.037603974	1.05357039	1.058639288	1.05894804	1.088082433	1.03833461	1.06968367		-0.00377895	-0.00343572	-0.00338534	-0.00347259	-0.00149462	0.00103375	-0.00156661
80.1	1.037603974	1.053318501	1.058339715	1.05851817	1.087917686	1.03842294	1.06946146		-0.00377895	-0.00342599	-0.00338437	-0.00347981	-0.00149371	0.00105001	-0.00153701
80.2	1.037041426	1.053001165	1.057867169	1.05823445	1.087666988	1.03851545	1.06923163		-0.00379295	-0.00341206	-0.00338524	-0.00347914	-0.00148822	0.00105974	-0.00148925
80.3	1.036861062	1.052753091	1.057458878	1.05769563	1.087467909	1.03857744	1.06910694		-0.00379671	-0.00339929	-0.00338889	-0.00348594	-0.00148327	0.00108185	-0.00146642
80.4	1.036523104	1.05239594	1.056888342	1.05758178	1.087219	1.03878951	1.0690577		-0.00380324	-0.00338094	-0.00339872	-0.00348808	-0.00147695	0.0011167	-0.00140147
80.5	1.036214471	1.052104473	1.056473732	1.05712008	1.087059975	1.03878951	1.0690577		-0.00381187	-0.00337272	-0.00340994	-0.00349704	-0.00146343	0.0011167	-0.00140147
80.6	1.036018848	1.051687121	1.055955768	1.05662191	1.086826086	1.0390687	1.06906188		-0.00381421	-0.00335939	-0.00343073	-0.0035115	-0.00145176	0.00114825	-0.00136974
80.7	1.036018848	1.051358223	1.055566669	1.05610871	1.086638451	1.03933752	1.06918395		-0.00381421	-0.00335085	-0.0034517	-0.00353163	-0.00144221	0.00117856	-0.00133225
80.8	1.035697937	1.051127434	1.055303693	1.05573463	1.086506367	1.03950465	1.06931686		-0.00382514	-0.00334582	-0.00346891	-0.00353959	-0.00143561	0.00119921	-0.00130318
80.9	1.035311937	1.050695539	1.054821968	1.0553515	1.0862391	1.0395962	1.06950772		-0.00383784	-0.0033393	-0.00350693	-0.00355181	-0.00142295	0.00120339	-0.00128494
81	1.035017729	1.05036962	1.054501891	1.05507708	1.086048841	1.03967261	1.0697602		-0.00384489	-0.00333686	-0.00353813	-0.00356068	-0.00141414	0.00121236	-0.00125047
81.1	1.034671307	1.049908638	1.054015398	1.05434954	1.085751534	1.03972185	1.06990421		-0.00384842	-0.00333661	-0.00358481	-0.00357959	-0.00140282	0.00121519	-0.00122287
81.2	1.034296393	1.049322367	1.053443909	1.05389547	1.085503817	1.03975356	1.07009101		-0.0038519	-0.00334182	-0.00364975	-0.00358523	-0.0013878	0.0012126	-0.00118503
81.3	1.033761978	1.049091458	1.053210139	1.05360615	1.085407019	1.03980923	1.07024622		-0.00385411	-0.00334654	-0.00367304	-0.00359893	-0.00138156	0.00121183	-0.00113334
81.4	1.033331752	1.048648	1.052776456	1.05291057	1.085230589	1.03988945	1.0703212		-0.00385467	-0.00335667	-0.00372198	-0.00361349	-0.0013694	0.00119932	-0.00110854
81.5	1.032768726	1.048394322	1.052538991	1.05251014	1.085129142	1.04007947	1.07034659		-0.00385565	-0.00336192	-0.00375064	-0.00362763	-0.00136427	0.00118072	-0.00107729
81.6	1.032196045	1.047942877	1.052163839	1.05230284	1.08501637	1.04025483	1.0703789		-0.00384891	-0.00337743	-0.0037972	-0.00363835	-0.00135122	0.00116357	-0.00107209
81.7	1.031924844	1.047518492	1.051857114	1.05188739	1.084994078	1.04038799	1.07040513		-0.00384715	-0.00339601	-0.0038375	-0.00365638	-0.00133582	0.00116306	-0.00103434
81.8	1.031519771	1.04728806	1.051702261	1.05159831	1.084992051	1.04067397	1.07030153		-0.00384876	-0.00340689	-0.00385816	-0.0036728	-0.00132842	0.00115038	-0.00104324
81.9	1.030858874	1.046867847	1.051390409	1.05130553	1.084986448	1.04105818	1.07017684		-0.0038431	-0.00342961	-0.00389156	-0.00368956	-0.00131065	0.00114475	-0.00105628
82	1.030583739	1.046457171	1.051029444	1.05099928	1.084946036	1.04137671	1.06993461		-0.0038436	-0.00345697	-0.00392093	-0.00370711	-0.00130207	0.00114511	-0.00106943
82.1	1.029945254	1.046145558	1.050750136	1.05067658	1.084892988	1.04176998	1.0694226		-0.00385173	-0.0034785	-0.00393787	-0.00372584	-0.00129166	0.00115197	-0.00111762
82.2	1.029554963	1.04586482	1.050456524	1.05017424	1.084800601	1.04176998	1.0694226		-0.00386056	-0.0034976	-0.00395066	-0.00375524	-0.00127786	0.00115197	-0.00111762
82.3	1.029296517	1.045576811	1.050136447	1.04975533	1.084696293	1.04220772	1.06868935		-0.00386677	-0.00351937	-0.00396144	-0.00377534	-0.00126694	0.00116563	-0.0012372
82.4	1.028663993	1.045191526	1.049702406	1.04945469	1.084575653	1.04236531	1.0684166		-0.00389657	-0.00355018	-0.00397126	-0.00378226	-0.00125746	0.00116802	-0.00130376
82.5	1.028282523	1.044974804	1.049495935	1.04907799	1.084528446	1.04248571	1.06825316		-0.00391764	-0.00356477	-0.00397425	-0.00379106	-0.00125299	0.00116817	-0.00137979
82.6	1.027862549	1.044669747	1.049189806	1.04879236	1.084476352	1.04248571	1.06825316		-0.00394104	-0.00358432	-0.00397705	-0.00379153	-0.00124547	0.00116817	-0.00137979
82.7	1.027449012	1.044257402	1.048799753	1.04842007	1.084405303	1.04272568	1.06799054		-0.00396561	-0.00360762	-0.00397821	-0.00379042	-0.00123802	0.00115389	-0.00154331
82.8	1.026880145	1.043872833	1.048296571	1.04812717	1.084308147	1.04273415	1.0678798		-0.00400064	-0.00362756	-0.00397908	-0.00378343	-0.00123116	0.00113008	-0.00165367
82.9	1.026327372	1.043513894	1.047729731	1.04783237	1.084153056	1.04268265	1.06781626		-0.0040342	-0.0036472	-0.00397493	-0.00377311	-0.00124293	0.00111562	-0.00170201
83	1.02607882	1.043244481	1.047280908	1.04783237	1.083999634	1.04252636	1.06758583		-0.00404964	-0.00365957	-0.003974	-0.00377311	-0.00125163	0.00107122	-0.00182902
83.1	1.025681019	1.042964816	1.046775818	1.04715729	1.08379972	1.04252636	1.06758583		-0.00406919	-0.00367211	-0.00397289	-0.00374004	-0.00126678	0.00107122	-0.00182902
83.2	1.025681019	1.042544007	1.046076775	1.04684448	1.083559632	1.04223669	1.06726921		-0.00406919	-0.00368956	-0.00397206	-0.00372398	-0.00129565	0.00100341	-0.0019164
83.3	1.024960518	1.04223597	1.045615196	1.04684448	1.08342576	1.04210055	1.06717348		-0.00410008	-0.00370223	-0.00397396	-0.00372398	-0.00131946	0.00097386	-0.00194823
83.4	1.02465713	1.041893125	1.04513371	1.04624093	1.083328962	1.04193652	1.06696165		-0.00411783	-0.00371569	-0.00398085	-0.00368937	-0.00134661	0.00090485	-0.00198513
83.5	1.024082303	1.041483998	1.044583678	1.04596722	1.083218813	1.04190421	1.06682062		-0.00412795	-0.00373819	-0.00397953	-0.00367862	-0.00139651	0.00084238	-0.00198465
83.6	1.024082303	1.041271925	1.044274926	1.0456202	1.083166838	1.04191768	1.0666579		-0.00412795	-0.00374877	-0.00398691	-0.00367036	-0.0014204	0.00076739	-0.00198208
83.7	1.02362144	1.040994048	1.043837786	1.04523301	1.08306849	1.0419594	1.06644106		-0.0041284	-0.00376944	-0.00397866	-0.00366595	-0.00146433	0.00067086	-0.0019811
83.8	1.023370504	1.040638208	1.043253064	1.04465353	1.08288908	1.0419594	1.06644106		-0.00412247	-0.0037912	-0.00399112	-0.00366879	-0.00151324	0.00067086	-0.0019811
83.9	1.023370504	1.040210009	1.042657495	1.04419506	1.082647562	1.04203892	1.0661099		-0.00412247	-0.00381642	-0.00399501	-0.00367602	-0.00156773	0.00057288	-0.001933
84	1.022987247	1.039836287	1.042229414	1.04385722	1.082469225	1.04224086	1.0659349		-0.00410942	-0.00383426	-0.00399666	-0.00368342	-0.0016061	0.00051865	-0.00189833
84.1	1.02249074	1.039419293	1.041825414	1.04308546	1.082313061	1.04238963	1.06563616		-0.00408715	-0.00385221	-0.00400199	-0.00370973	-0.00164333	0.00046768	-0.0018603
84.2	1.02249074	1.038904667	1.04142189	1.04308546	1.082168579	1.0427531	1.06536853		-0.00408715	-0.00386826	-0.00399739	-0.00370973	-0.00167843	0.00043102	-0.00181631
84.3	1.022123814	1.038414717	1.041094899	1.04245806	1.082061768	1.04322124	1.06499314		-0.00407062	-0.00388745	-0.00399862	-0.00373637	-0.00171487	0.00038949	-0.00177079
84.4	1.021780252	1.037766576	1.040715218	1.04201281	1.081914425	1.04361296	1.06461167		-0.00405827	-0.00391115	-0.00399257	-0.00376097	-0.00175824	0.00035935	-0.00173747
84.5	1.020853877	1.037174344	1.040318727	1.04138076	1.0817312	1.04393828	1.06426537		-0.00403661	-0.00392407	-0.00397689	-0.0037932	-0.00178839	0.00034658	-0.00170803
84.6	1.020853877	1.036826491	1.040013075	1.04094183	1.081617594	1.04430175	1.06379604		-0.00403661	-0.0039415	-0.00396654	-0.00381842	-0.00181431	0.0003424	-0.00167483
84.7	1.020044446	1.036486745	1.039674163	1.04013968	1.081508994	1.04440856	1.06329918		-0.00402202	-0.00395594	-0.00395165	-0.00386465	-0.00183523	0.00035834	-0.00165518
84.8	1.019302726	1.036124587	1.039320469	1.04013968	1.081394434	1.04435802	1.06294382		-0.0040149	-0.00396969	-0.00393382	-0.00386465	-0.00185271	0.00037529	-0.00163706
84.9	1.01859808	1.035960317	1.03910625	1.03967535	1.081332088	1.0444504	1.0626595		-0.00401327	-0.00397581	-0.00392135	-0.00389137	-0.0018593	0.00039502	-0.00163243
85	1.018066049	1.035477281	1.038655758	1.03917193	1.081122637	1.04435015	1.06253791		-0.00401444	-0.00400137	-0.00388708	-0.00391971	-0.00188465	0.000412	-0.0016357
85.1	1.017883182	1.034996629	1.038263917	1.03917193	1.08083427	1.04427588	1.06220603		-0.00401494	-0.00401911	-0.00385124	-0.00391971	-0.00189614	0.0004387	-0.00163941
85.2	1.017238855	1.034527898	1.037914395	1.03891373	1.080495834	1.04412794	1.0619278		-0.00402401	-0.00403946	-0.00381049	-0.00393703	-0.00190845	0.00045935	-0.00164527
85.3	1.016623378	1.0342592	1.037709475	1.03873861	1.08026731	1.04391968	1.06172967		-0.00403537	-0.00404962	-0.0037896	-0.00394518	-0.00190914	0.00047089	-0.00164824
85.4	1.016185999	1.033853173	1.037366033	1.03832185	1.079944372	1.04360437	1.06169665		-0.00404514	-0.00407252	-0.00373978	-0.00395266	-0.0019271	0.00046971	-0.00165426
85.5	1.015604973	1.033423543	1.036986351	1.03832185	1.079553008	1.04338682	1.06170368		-0.0040675	-0.00409549	-0.00369141	-0.00395266	-0.00193742	0.00045665	-0.00165651
85.6	1.015085101	1.033083081	1.036683559	1.03776133	1.079260826	1.0432049	1.06179249		-0.00408729	-0.00411202	-0.00365558	-0.00395433	-0.00194707	0.00042746	-0.00165835
85.7	1.014798999	1.03257525	1.036265492	1.03776133	1.078956366	1.04302979	1.06198144		-0.00409306	-0.0041323	-0.00361205	-0.00395433	-0.00195968	0.00039547	-0.00164901
85.8	1.014364362	1.032292008	1.036027074	1.03718054	1.078795433	1.0429126	1.06222141		-0.00410874	-0.0041419	-0.00358769	-0.00394935	-0.00196893	0.00034527	-0.00164425
85.9	1.014082193	1.03173697	1.035596371	1.03682554	1.078552008	1.04281223	1.06258965		-0.0041185	-0.00415869	-0.0035494	-0.00394487	-0.00198315	0.00026652	-0.00162593
86	1.013745308	1.031286836	1.035279274	1.03642642	1.078322768	1.04283512	1.06273162		-0.00412926	-0.00417345	-0.00353083	-0.00394262	-0.00198521	0.00017786	-0.00160293
86.1	1.013577938	1.030700922	1.034850359	1.03584576	1.078035831	1.04283512	1.06273162		-0.0041269	-0.00418875	-0.00350991	-0.00393732	-0.00198909	0.00017786	-0.00160293
86.2	1.01318717	1.030445695	1.03460753	1.03539538	1.077903032	1.04291844	1.06277037		-0.00412149	-0.00419591	-0.00350338	-0.00393416	-0.0019881	0.000081937	-0.00157676
86.3	1.01288271	1.030445695	1.03460753	1.03495264	1.077903032	1.04315186	1.06258953		-0.00411915	-0.00419591	-0.00350338	-0.00393269	-0.0019881	-0.000061815	-0.00153834
86.4	1.01288271	1.029541016	1.0337497	1.03448796	1.077460527	1.04325604	1.06236482		-0.00411915	-0.00421605	-0.00350144	-0.00392962	-0.00196729	-0.00013232	-0.00151446
86.5	1.012039781	1.029172182	1.033286333	1.03386033	1.077273965	1.04325604	1.06236482		-0.00406699	-0.00422027	-0.00350127	-0.00393971	-0.00196117	-0.00013232	-0.00151446
86.6	1.011824131	1.028878808	1.032926798	1.033373	1.077164054	1.04340327	1.0620805		-0.00405095	-0.00422376	-0.00351508	-0.00394806	-0.00193879	-0.00021475	-0.00150457
86.7	1.011397481	1.028878808	1.032926798	1.0329783	1.077164054	1.04357564	1.06172752		-0.00401498	-0.00422376	-0.00351508	-0.00395793	-0.00193879	-0.00029041	-0.00149021
86.8	1.010950923	1.028246641	1.032111406	1.03241718	1.076897979	1.04372692	1.06144905		-0.00398005	-0.00422153	-0.00354922	-0.00397636	-0.00189118	-0.00033372	-0.00149246
86.9	1.010626435	1.027963519	1.03174305	1.03205097	1.076782703	1.04390037	1.06117773		-0.0039553	-0.00421719	-0.00356633	-0.00399295	-0.00186963	-0.00036634	-0.00150372
87	1.010626435	1.027647257	1.031390429	1.03172433	1.076670766	1.04420161	1.06068087		-0.0039553	-0.00421045	-0.00358402	-0.0040098	-0.0018491	-0.00041107	-0.00154485
87.1	1.009762287	1.027130723	1.030920863	1.03132081	1.076471329	1.04429889	1.06053317		-0.00389512	-0.00419783	-0.00360885	-0.00403228	-0.00182214	-0.00042258	-0.00157888
87.2	1.009762287	1.027130723	1.030920863	1.03091538	1.076471329	1.04429889	1.06053317		-0.00389512	-0.00419783	-0.00360885	-0.00405375	-0.00182214	-0.00042258	-0.00157888
87.3	1.009237051	1.026279807	1.030354261	1.03073025	1.076081872	1.04444671	1.06029046		-0.003881	-0.00417061	-0.003642	-0.00406793	-0.00179278	-0.00043545	-0.00164421
87.4	1.008834839	1.025835395	1.030077934	1.03004646	1.075859904	1.04461348	1.06000173		-0.00386503	-0.00415371	-0.00365664	-0.00409422	-0.00178191	-0.00043686	-0.00171481
87.5	1.008428216	1.025835395	1.030077934	1.03004646	1.075859904	1.04473484	1.05966794		-0.0038656	-0.00415371	-0.00365664	-0.00409422	-0.00178191	-0.00044229	-0.00180256
87.6	1.007879019	1.025038958	1.029705167	1.0296191	1.07557857	1.04472756	1.05932891		-0.00386417	-0.0041183	-0.00367718	-0.0040979	-0.00177136	-0.00045411	-0.00189738
87.7	1.007498145	1.024573326	1.029505372	1.02926672	1.07544744	1.04470479	1.05911207		-0.00387846	-0.00409147	-0.003686	-0.00410083	-0.00177246	-0.00046834	-0.00197052
87.8	1.007131696	1.023646951	1.029035807	1.02888727	1.075197697	1.04448342	1.0588876		-0.00388631	-0.00403083	-0.00369736	-0.00409982	-0.00178388	-0.00049742	-0.00206544
87.9	1.00664866	1.023187399	1.028744578	1.02839327	1.075042844	1.04446006	1.05885196		-0.00391222	-0.00399264	-0.00370012	-0.00409613	-0.00180093	-0.00050214	-0.00209687
88	1.006279707	1.022920489	1.028493524	1.02798414	1.074921727	1.04409027	1.05874562		-0.00393273	-0.00396969	-0.00370211	-0.00409033	-0.00180898	-0.00055343	-0.00217324
88.1	1.005909562	1.022188663	1.027989745	1.02745819	1.074602246	1.04373789	1.05867863		-0.0039579	-0.00391811	-0.00370656	-0.00408149	-0.00182415	-0.00060405	-0.0022126
88.2	1.00532341	1.022188663	1.027989745	1.02704191	1.074602246	1.04320502	1.05860913		-0.00399917	-0.00391811	-0.00370656	-0.00407162	-0.00182415	-0.00067681	-0.0022577
88.3	1.005084753	1.021661997	1.027549863	1.02659822	1.074318171	1.0427165	1.05849433		-0.00401373	-0.00387353	-0.00371228	-0.00406095	-0.00184579	-0.00076158	-0.00228968
88.4	1.00463891	1.021116853	1.027061105	1.02591431	1.074093342	1.04239368	1.05824506		-0.00404026	-0.00383105	-0.00372443	-0.00404188	-0.0018686	-0.00086362	-0.00228443
88.5	1.004239202	1.020841599	1.026842594	1.02551818	1.073958635	1.04224658	1.05807364		-0.00406268	-0.00381533	-0.0037286	-0.00403122	-0.00187715	-0.00091595	-0.00227236
88.6	1.004052401	1.020307779	1.026345015	1.02511656	1.073790789	1.0422318	1.05776584		-0.00406601	-0.00378452	-0.00374614	-0.00401648	-0.00189588	-0.00099733	-0.00223882
88.7	1.003697157	1.019920945	1.02593255	1.02475536	1.073785901	1.04214501	1.0574255		-0.00407381	-0.00376583	-0.00376397	-0.00400276	-0.00190803	-0.00110343	-0.00216976
88.8	1.003407001	1.019191027	1.025007129	1.02437925	1.07386601	1.04213011	1.05726421		-0.00407075	-0.00374124	-0.00381168	-0.00399064	-0.00192616	-0.00118826	-0.00211858
88.9	1.002991915	1.01886344	1.024507046	1.02397585	1.073859453	1.04210436	1.0571698		-0.00406922	-0.00373504	-0.00384066	-0.00397728	-0.00193278	-0.00127147	-0.00206001
89	1.002628803	1.01886344	1.024507046	1.02344072	1.073859453	1.04210436	1.0571698		-0.00405939	-0.00373504	-0.00384066	-0.00395879	-0.00193278	-0.00127147	-0.00206001
89.1	1.002255321	1.018294692	1.023579001	1.02291608	1.073606849	1.04197681	1.05679023		-0.00405356	-0.00373447	-0.00390726	-0.00394212	-0.00194397	-0.00148304	-0.00190906
89.2	1.001886964	1.017880797	1.023036003	1.02256835	1.073401451	1.04197681	1.05679023		-0.00404162	-0.00374257	-0.00395629	-0.00393018	-0.00195262	-0.00148304	-0.00190906
89.3	1.001360059	1.017880797	1.023036003	1.02227652	1.073401451	1.04198182	1.05611825		-0.00403079	-0.00374257	-0.00395629	-0.00391972	-0.00195262	-0.0016246	-0.00181998
89.4	1.000855088	1.017487049	1.022622347	1.02210927	1.073074698	1.04208243	1.05552506		-0.00402002	-0.00375665	-0.00400644	-0.00391346	-0.00196444	-0.00170114	-0.00178478
89.5	1.000323415	1.016919017	1.022052407	1.0216186	1.072638631	1.04209983	1.05509269		-0.00401135	-0.00378689	-0.00408129	-0.00389848	-0.00199174	-0.0017583	-0.00176591
89.6	1.000323415	1.016919017	1.022052407	1.02119374	1.072638631	1.04209983	1.05509269		-0.00401135	-0.00378689	-0.00408129	-0.00388912	-0.00199174	-0.0017583	-0.00176591
89.7	0.99946183	1.016612291	1.021654487	1.02083337	1.072298169	1.04195666	1.05430269		-0.00401243	-0.0038097	-0.00412884	-0.00388466	-0.00201724	-0.00185767	-0.00177965
89.8	0.998978853	1.016430736	1.021336913	1.02047229	1.071974754	1.04172242	1.05397618		-0.00401629	-0.00381717	-0.0041654	-0.00387861	-0.00203909	-0.00189334	-0.00180725
89.9	0.998345494	1.016223311	1.020893097	1.02047229	1.071494579	1.04143822	1.05364215		-0.00403095	-0.00385462	-0.00420304	-0.00387861	-0.00207605	-0.0019287	-0.0018519
90	0.997855127	1.016068101	1.02056551	1.01955354	1.071089029	1.04107332	1.05331719		-0.00404886	-0.00387272	-0.00422991	-0.00388114	-0.00210509	-0.00197042	-0.00191927
90.1	0.997379482	1.015887022	1.020267367	1.01918793	1.070642352	1.04088473	1.05313957		-0.00406539	-0.00389022	-0.00425298	-0.00387873	-0.00213559	-0.00200411	-0.00198074
90.2	0.996900916	1.015370607	1.019676805	1.01872802	1.069976807	1.04088473	1.05313957		-0.00408999	-0.00391558	-0.00428953	-0.00388417	-0.00219785	-0.00200411	-0.00198074
90.3	0.996900916	1.015370607	1.019676805	1.01849532	1.069976807	1.04069924	1.05285156		-0.00408999	-0.00391558	-0.00428953	-0.00388941	-0.00219785	-0.00204492	-0.00205532
90.4	0.995949209	1.014993072	1.019301057	1.01800752	1.069701314	1.0404979	1.05271995		-0.00414634	-0.00392643	-0.00430642	-0.00390052	-0.00223862	-0.00213655	-0.00221374
90.5	0.995949209	1.014503002	1.018698692	1.01748061	1.069616914	1.0404979	1.05271995		-0.00414634	-0.00392895	-0.00431847	-0.00391784	-0.0022773	-0.00213655	-0.00221374
90.6	0.995174706	1.014503002	1.018698692	1.01709676	1.069616914	1.04025364	1.0527178		-0.00420079	-0.00392895	-0.00431847	-0.00392623	-0.0022773	-0.00220576	-0.00231064
90.7	0.995174706	1.014043331	1.01791513	1.01709676	1.069514155	1.03985333	1.05291045		-0.00420079	-0.00393713	-0.00432849	-0.00392623	-0.00233242	-0.00228928	-0.00240708
90.8	0.994710743	1.013658643	1.017192841	1.01637936	1.069351077	1.03950667	1.05312049		-0.00422786	-0.00392833	-0.00433357	-0.00394343	-0.00235301	-0.00235398	-0.00246023
90.9	0.99413085	1.013352513	1.016671896	1.01593947	1.069193959	1.03907788	1.05346775		-0.0042526	-0.00392424	-0.00433723	-0.00395451	-0.00236821	-0.00245354	-0.00253446
91	0.993848026	1.012933135	1.016152143	1.01571023	1.069015026	1.03879344	1.05369449		-0.00426054	-0.00391706	-0.00434195	-0.00396157	-0.00237692	-0.00253318	-0.00257952
91.1	0.993848026	1.012141347	1.015418172	1.01571023	1.068781972	1.03854096	1.05391014		-0.00426054	-0.00389769	-0.00435137	-0.00396157	-0.00237245	-0.00261584	-0.00261463
91.2	0.993248701	1.012141347	1.015418172	1.01545084	1.068781972	1.03822529	1.05401611		-0.00426119	-0.00389769	-0.00435137	-0.00397035	-0.00237245	-0.00272961	-0.00264563
91.3	0.993010044	1.010799289	1.014375925	1.01519036	1.068514347	1.03798282	1.05410397		-0.00425558	-0.00388428	-0.00436994	-0.00397883	-0.00234872	-0.00281517	-0.0026577
91.4	0.993010044	1.010799289	1.014375925	1.01468062	1.068514347	1.03768098	1.05412161		-0.00425558	-0.00388428	-0.00436994	-0.00399242	-0.00234872	-0.00289704	-0.00266053
91.5	0.992300451	1.010032535	1.013741732	1.01468062	1.068291426	1.03725779	1.0536772		-0.00423476	-0.00388827	-0.00438526	-0.00399242	-0.00232444	-0.0030153	-0.00265913
91.6	0.991907954	1.009269118	1.013153672	1.01423669	1.067909002	1.03690314	1.0534426		-0.0042233	-0.00389623	-0.00440268	-0.00400342	-0.00228956	-0.00309406	-0.00264874
91.7	0.991907954	1.008715749	1.012674451	1.01385283	1.06760931	1.03658152	1.05313003		-0.0042233	-0.00389506	-0.00441179	-0.00401269	-0.00225636	-0.00317278	-0.0026434
91.8	0.991380572	1.007923484	1.012153029	1.01344633	1.067113757	1.0362972	1.05258203		-0.00421056	-0.0038843	-0.00441451	-0.00402321	-0.00220903	-0.00327512	-0.00263303
91.9	0.990791559	1.007321119	1.011795878	1.01286662	1.066735506	1.03607297	1.05195534		-0.00419733	-0.00388318	-0.00441634	-0.00404011	-0.00217465	-0.00337943	-0.00262253
92	0.990330517	1.006744266	1.011444092	1.01248276	1.066391468	1.03591967	1.05141521		-0.00419269	-0.00388215	-0.00441486	-0.0040531	-0.00214161	-0.00345035	-0.00263376
92.1	0.989680052	1.006214738	1.011096001	1.012061	1.066114545	1.03572333	1.05073881		-0.0041962	-0.00385425	-0.0043873	-0.00407151	-0.00211405	-0.00353275	-0.00262776
92.2	0.98898685	1.005789042	1.010721326	1.01142561	1.065873623	1.0354141	1.04985118		-0.00421876	-0.00382868	-0.00435483	-0.00409966	-0.00209103	-0.00364571	-0.00261952
92.3	0.988463461	1.00522995	1.01021266	1.01075554	1.065558076	1.03510416	1.04917812		-0.00424021	-0.00379662	-0.00430707	-0.00412841	-0.00206548	-0.0037328	-0.00262346
92.4	0.988130033	1.004909039	1.009650826	1.01025069	1.065274596	1.03488159	1.04876184		-0.00425549	-0.00376487	-0.00425727	-0.00414973	-0.00204401	-0.00378784	-0.00262966
92.5	0.98764205	1.00463903	1.009223342	1.00954139	1.065022588	1.0342561	1.04775524		-0.00427991	-0.00373999	-0.00421898	-0.0041811	-0.00202932	-0.00393567	-0.0026564
92.6	0.987018406	1.004416943	1.008813262	1.00903249	1.064787745	1.03396666	1.04739344		-0.00431407	-0.00371388	-0.0041803	-0.00420403	-0.00201535	-0.00399925	-0.00267098
92.7	0.986564994	1.00420332	1.008431077	1.00858784	1.06455493	1.03350675	1.04690516		-0.0043412	-0.00368624	-0.00414123	-0.00422687	-0.0020017	-0.00408849	-0.0026932
92.8	0.986032367	1.004008412	1.008046389	1.00822473	1.064372301	1.03295612	1.04629815		-0.00437503	-0.00365685	-0.00410154	-0.00424966	-0.00198804	-0.00420358	-0.00272327
92.9	0.985775769	1.003825188	1.007655859	1.00775802	1.064192653	1.03234482	1.04570925		-0.00439223	-0.00362622	-0.004062	-0.00427985	-0.00197444	-0.00432819	-0.00275566
93	0.98525393	1.003569365	1.007123113	1.00747979	1.063973427	1.03196275	1.04538655		-0.00442791	-0.00358332	-0.00400907	-0.00430219	-0.00195605	-0.00441825	-0.00277801
93.1	0.984819174	1.003369212	1.006694078	1.00721753	1.063842416	1.03160882	1.04512537		-0.00446057	-0.00354947	-0.00396892	-0.00432327	-0.00194183	-0.0045087	-0.00279899
93.2	0.984584987	1.003145695	1.006255031	1.00690031	1.063710093	1.03129804	1.04493642		-0.00447846	-0.00351415	-0.00392818	-0.00434592	-0.00192714	-0.00459941	-0.00281816
93.3	0.984183371	1.002876401	1.00568378	1.00644433	1.063547492	1.03094208	1.04471254		-0.00451008	-0.00346605	-0.00387416	-0.00437459	-0.00190718	-0.00468994	-0.00283516
93.4	0.98388505	1.002671719	1.005277991	1.00594652	1.063433766	1.03043497	1.04449391		-0.00453452	-0.00342891	-0.00383329	-0.00440267	-0.0018917	-0.00481314	-0.00285443
93.5	0.983478665	1.002358675	1.004766107	1.0055784	1.063282728	1.03004026	1.04440045		-0.00456708	-0.00337782	-0.00377791	-0.00442338	-0.00187021	-0.00490408	-0.00286568
93.6	0.983191609	1.002009273	1.004292607	1.00521481	1.063172936	1.02944779	1.04443645		-0.00459042	-0.00332635	-0.0037227	-0.00444417	-0.00184825	-0.00502679	-0.00287668
93.7	0.982868969	1.001816988	1.004047275	1.00470912	1.063099504	1.02944779	1.04443645		-0.00461322	-0.0033001	-0.00369465	-0.00447115	-0.00183691	-0.00502679	-0.00287668
93.8	0.982487321	1.001416445	1.003565431	1.00470912	1.062984586	1.02854836	1.04452169		-0.00463624	-0.00324704	-0.00363798	-0.00447115	-0.00181364	-0.00520961	-0.00288422
93.9	0.981915295	1.001086354	1.003204465	1.0038141	1.06285584	1.02798009	1.04455483		-0.00466638	-0.00320733	-0.00359542	-0.00451837	-0.00179594	-0.00533131	-0.00288358
94	0.981491923	1.000638008	1.002753019	1.00337517	1.062636495	1.02756357	1.04452944		-0.00468883	-0.00315394	-0.00353775	-0.00453853	-0.00177175	-0.00542537	-0.00288033
94.1	0.981067955	1.000402451	1.00257051	1.00337517	1.062485814	1.02704453	1.04427469		-0.00471054	-0.00312746	-0.00350885	-0.00453853	-0.0017596	-0.00551821	-0.00287486
94.2	0.980601132	0.999987006	1.002229929	1.00239372	1.062218904	1.02631915	1.04386079		-0.00473304	-0.00307363	-0.0034494	-0.00458539	-0.00173461	-0.00564136	-0.00286447
94.3	0.979989946	0.999599934	1.001892805	1.00239372	1.061974406	1.02574062	1.04353392		-0.00476284	-0.00302143	-0.00339054	-0.00458539	-0.00171003	-0.00573565	-0.00285445
94.4	0.979509532	0.999320269	1.00165832	1.00180805	1.061823606	1.02574062	1.04353392		-0.00478637	-0.00298264	-0.00334589	-0.00461287	-0.00169159	-0.00573565	-0.00285445
94.5	0.979047477	0.99902159	1.001396418	1.00125062	1.061619163	1.02455664	1.04289079		-0.00480951	-0.00294205	-0.00329839	-0.00463918	-0.00167216	-0.00592653	-0.00283002
94.6	0.978551984	0.99873209	1.001143336	1.0008105	1.061440706	1.02372086	1.04241657		-0.00483199	-0.00290446	-0.00325331	-0.0046593	-0.00165404	-0.00605261	-0.00281095
94.7	0.978111625	0.998391807	1.000877738	1.00040853	1.061229229	1.02334929	1.04219961		-0.00485553	-0.00286543	-0.00320568	-0.00467927	-0.00163516	-0.00611491	-0.00280068
94.8	0.977513134	0.997983038	1.000581861	0.99970257	1.060956836	1.02255511	1.04172015		-0.004886	-0.00281538	-0.00314282	-0.00471289	-0.0016108	-0.00624174	-0.00277892
94.9	0.977032244	0.997562528	1.000266671	0.99940294	1.06068182	1.02200818	1.04138064		-0.00490901	-0.00276584	-0.00307882	-0.00472682	-0.0015866	-0.00634243	-0.00276148
95	0.97607255	0.997286856	1.000072002	0.99889213	1.060486317	1.02116704	1.04078603		-0.0049575	-0.00272953	-0.00303059	-0.00475304	-0.00156881	-0.00646916	-0.00273808

## Sheet: Fig 2B
hours	VL de novo												VL seeding												FLC de novo										FLC seeding
0	2046	2137	2210	1997	1815	1864	1868	1757	1455	1458	1410	1432	4054	4189	4373	4154	3714	3720	3301	3163	3065	3016	4818	4601	1577	1531	2002	2051	1842	1807	1791	1691	1517	1505	3583	3411	4118	3754	3628	3540	3152	2893	2805	2813
0.5	1644	1747	2021	1591	1525	1535	1561	1480	1261	1288	1295	1317	4787	4758	4959	4966	3522	3523	5110	5097	5576	5528	9521	9022	1427	1434	1678	1723	1531	1576	1584	1494	1342	1328	3458	3377	3572	3256	3231	3141	2911	2655	2660	2674
1	1565	1634	1970	1517	1463	1495	1550	1481	1224	1273	1284	1295	10520	10483	11416	11171	5310	5285	11842	11580	8675	8478	12039	11448	1393	1382	1611	1629	1511	1507	1516	1450	1318	1296	3357	3237	3630	3353	3173	3172	3037	2801	2761	2763
1.5	1573	1662	1740	1570	1450	1498	1634	1537	1286	1304	1283	1311	14273	15529	17925	16240	8059	8128	23157	16621	10645	10472	13445	11249	1383	1359	1570	1565	1489	1477	1489	1432	1272	1272	3319	3207	3769	3478	3233	3198	3121	2876	2806	2852
2	1673	1729	1790	1660	1484	1504	1722	1613	1328	1333	1301	1314	20788	20103	24456	23918	10767	10721	22747	21514	11374	11452	14498	14131	1385	1361	1549	1554	1477	1471	1480	1417	1267	1253	3281	3180	3910	3569	3293	3228	3169	2919	2828	2881
2.5	1736	1802	1871	1751	1516	1505	1849	1713	1372	1384	1310	1344	26772	25029	30404	28536	15600	13972	36036	31976	12790	13110	17791	16227	1358	1347	1547	1554	1479	1453	1478	1422	1283	1239	3297	3181	3935	3624	3301	3257	3227	2946	2844	2869
3	1833	1889	1990	1850	1511	1534	1939	1777	1420	1443	1334	1374	29851	26803	37740	32729	15945	13376	58106	50510	13653	14570	19763	16207	1345	1317	1544	1534	1460	1437	1493	1413	1264	1242	3285	3180	3981	3635	3333	3271	3281	2973	2838	2891
3.5	1895	1986	2119	1963	1540	1535	2044	1844	1505	1516	1358	1408	36145	33494	49808	39330	16996	15023	76259	65816	16353	18002	25468	19806	1339	1328	1535	1542	1467	1451	1489	1413	1277	1244	3251	3185	4055	3683	3367	3291	3298	3002	2837	2895
4	1969	2033	2228	2036	1544	1547	2132	1923	1550	1570	1380	1441	41999	39394	64767	46559	18457	15788	83244	78102	17110	31651	32210	22392	1346	1305	1541	1532	1456	1425	1495	1425	1291	1247	3262	3171	4025	3690	3363	3285	3290	3012	2843	2921
4.5	2046	2121	2361	2118	1558	1580	2219	1976	1613	1614	1399	1474	47347	43202	68310	49132	19456	17347	84846	79994	20424	55125	35626	25489	1335	1323	1524	1548	1477	1428	1533	1429	1300	1261	3257	3118	4010	3736	3376	3313	3329	3037	2862	2940
5	2457	2558	2307	2594	1572	1556	2283	2026	1640	1663	1441	1497	50530	61201	85849	56853	23891	18840	89429	85134	23633	65757	40220	26745	1435	1398	1756	1791	1495	1445	1553	1456	1319	1267	3486	3493	4444	4348	3391	3335	3360	3046	2894	2949
5.5	2144	2234	2067	2262	1577	1596	2369	2068	1684	1688	1448	1529	39130	50185	64036	41276	22853	22143	86778	82861	26353	66321	33514	29801	1330	1283	1529	1601	1486	1433	1557	1459	1315	1306	3079	3149	3797	3790	3407	3298	3382	3071	2916	2996
6	2155	2257	2066	2228	1591	1612	2384	2109	1739	1736	1461	1549	44172	49829	65138	44738	27361	21751	91945	85700	27235	73964	38735	33998	1314	1297	1514	1575	1463	1446	1591	1477	1345	1315	3065	3056	3760	3714	3419	3313	3422	3091	2942	2999
6.5	2198	2282	2106	2274	1586	1621	2419	2138	1767	1787	1485	1575	46077	49662	64573	44909	29316	24112	85300	87754	29346	73500	39484	36349	1300	1281	1509	1545	1475	1439	1593	1513	1367	1320	3015	3066	3714	3696	3419	3307	3420	3132	2989	3016
7	2204	2311	2178	2279	1617	1642	2493	2214	1784	1797	1502	1593	47183	49212	61634	44607	32985	26463	84410	82636	31244	72767	41181	38803	1312	1280	1539	1572	1477	1428	1656	1524	1371	1359	3034	3053	3736	3709	3426	3315	3484	3144	2989	3054
7.5	2253	2327	2214	2323	1607	1632	2495	2227	1833	1828	1514	1602	47951	50971	60509	44567	33103	26356	83207	78820	32539	70036	42621	39073	1316	1281	1535	1554	1476	1457	1662	1538	1395	1354	3073	3052	3742	3719	3414	3342	3501	3153	3001	3049
8	2287	2318	2238	2353	1614	1615	2564	2262	1856	1845	1537	1636	46339	52205	60852	43485	31011	30129	73239	78752	33798	69180	44531	40331	1300	1279	1547	1571	1466	1449	1681	1565	1411	1352	3074	3063	3723	3759	3421	3332	3519	3167	3025	3052
8.5	2297	2365	2306	2365	1617	1664	2583	2299	1870	1882	1573	1642	46448	53732	62322	43814	36626	29563	83845	83744	34396	68897	44232	42447	1316	1277	1534	1551	1465	1437	1710	1588	1425	1373	3091	3054	3759	3738	3412	3330	3567	3226	2993	3098
9	2349	2429	2364	2413	1609	1635	2605	2362	1916	1897	1560	1660	46998	52041	63005	44684	32709	31975	74605	80499	35603	71243	43574	43024	1315	1296	1556	1572	1475	1430	1756	1600	1444	1379	3100	3023	3777	3771	3402	3358	3612	3235	3021	3095
9.5	2371	2446	2398	2434	1619	1641	2646	2384	1932	1913	1591	1688	45678	50993	63722	43958	38252	32022	81241	78383	35880	69138	46471	43664	1296	1292	1540	1569	1477	1456	1773	1638	1437	1386	3070	2976	3729	3731	3415	3346	3637	3257	3072	3123
10	2387	2469	2456	2465	1603	1652	2685	2435	1946	1931	1590	1700	48195	49565	63691	45499	41102	35144	72595	75868	36040	72290	48781	45008	1307	1284	1554	1585	1486	1455	1798	1645	1456	1410	3056	3007	3730	3733	3427	3322	3681	3312	3085	3146
10.5	2409	2506	2495	2518	1593	1645	2715	2477	1970	1961	1605	1712	46736	51653	58688	44480	42523	36663	78276	74919	36538	69318	46974	46678	1288	1267	1558	1570	1465	1456	1803	1662	1492	1424	3002	2979	3754	3757	3425	3340	3671	3284	3067	3134
11	2459	2516	2525	2560	1608	1638	2741	2542	1975	1965	1606	1719	46439	51689	59498	41557	42905	37804	69267	75682	35284	66958	47100	44326	1308	1286	1565	1590	1479	1448	1848	1700	1488	1422	3053	3032	3800	3802	3431	3338	3718	3318	3092	3165
11.5	2479	2549	2618	2630	1589	1620	2771	2595	2016	1979	1623	1733	46726	52593	61625	45158	46470	37653	78292	80056	35647	62542	47821	46829	1300	1266	1569	1597	1474	1458	1878	1706	1492	1439	3037	3011	3781	3815	3442	3325	3746	3338	3118	3149
12	2500	2600	2703	2652	1601	1614	2790	2665	2044	2009	1645	1741	46925	52419	62896	45302	50154	42242	80424	74355	35646	63197	49078	47215	1297	1268	1573	1604	1452	1450	1885	1717	1509	1450	3060	3004	3816	3806	3391	3326	3747	3386	3089	3206
12.5	2501	2636	2827	2714	1608	1623	2812	2733	2012	2026	1648	1770	44882	53932	60745	44133	50646	44729	81730	77071	37651	66449	49861	47760	1309	1277	1563	1604	1470	1442	1904	1737	1521	1465	3083	2965	3789	3795	3419	3348	3760	3351	3143	3206
13	2540	2671	3044	2810	1596	1631	2849	2806	2048	2016	1645	1747	45472	54551	58516	44840	53356	46880	71419	73257	38386	63517	49264	46881	1307	1285	1577	1614	1484	1442	1903	1733	1491	1480	3112	3041	3836	3866	3412	3339	3775	3372	3155	3224
13.5	2573	2703	3530	3014	1599	1626	2852	2887	2070	2038	1660	1754	46958	52114	59593	43890	49912	46343	68179	70341	39599	63942	49291	47349	1302	1288	1595	1620	1464	1453	1904	1774	1499	1444	3106	3057	3837	3866	3403	3312	3791	3380	3126	3202
14	2572	2705	5522	3428	1591	1614	2883	2987	2075	2055	1664	1777	45758	51656	59389	44152	55117	46042	75026	71967	36184	64425	50779	48121	1288	1283	1602	1620	1470	1443	1943	1767	1501	1471	3113	2996	3870	3840	3395	3313	3803	3393	3154	3229
14.5	2627	2737	7323	5374	1589	1621	2929	3079	2081	2080	1654	1790	43769	52202	55732	40899	52417	48530	76757	70139	34687	63280	48490	45064	1297	1273	1586	1642	1463	1450	1969	1781	1536	1474	3099	2993	3878	3853	3403	3337	3806	3435	3170	3214
15	2675	2779	6851	9765	1575	1610	2963	3197	2093	2090	1689	1796	46517	52318	56587	43625	55067	48928	73394	71645	36944	61735	49252	46084	1301	1290	1616	1620	1459	1445	1950	1797	1528	1473	3143	3021	3834	3897	3402	3343	3829	3433	3150	3224
15.5	2668	2814	7713	9806	1599	1604	3014	3345	2102	2073	1679	1822	44410	51762	61332	42474	52540	46583	73475	71682	36615	60794	48171	47438	1304	1279	1618	1633	1449	1457	2002	1817	1516	1488	3090	3030	3858	3869	3381	3311	3904	3450	3142	3241
16	2728	2899	8135	9870	1587	1629	3051	3469	2110	2058	1661	1805	45272	50013	60538	42355	56187	50268	72996	73227	34506	61173	50456	44778	1313	1282	1598	1641	1447	1441	1984	1823	1518	1491	3127	3016	3855	3910	3382	3314	3894	3475	3192	3214
16.5	2753	2984	7756	9855	1578	1669	3101	3604	2114	2085	1686	1816	43400	49016	56320	40586	53404	47875	73572	72101	36527	59456	50737	48879	1323	1296	1600	1640	1437	1444	2008	1848	1531	1482	3146	3012	3902	3910	3363	3311	3907	3478	3157	3259
17	2869	3091	8442	10147	1587	1671	3138	3711	2114	2085	1690	1833	44491	49562	58873	42314	54574	47425	73157	73047	36527	59456	49293	48955	1305	1278	1607	1648	1443	1441	2002	1823			3097	2995	3897	3902	3385	3345	3919	3490
17.5	3020	3365	8342	10514	1598	1703	3186	3908	2114	2085	1686	1817	43198	47969	56750	40767	54520	49541	69123	71804	36527	59456	50391	47713	1300	1269	1613	1644	1460	1433	2011	1841			3145	3031	3880	3879	3369	3305	3962	3498
18	3413	3945	8598	10413	1572	1725	3221	4058	2350	2305	1697	1828	42388	48038	58462	42076	55471	49125	69362	69756	44889	76077	51434	48921	1303	1271	1613	1636	1444	1448	2024	1843	1633	1598	3118	2991	3884	3926	3365	3315	3957	3497	3351	3411
18.5	3681	4785	8438	10130	1620	1773	3281	4176	2350	2305	1728	1842	40830	46960	53496	38684	54789	49624	68706	73558	44889	76077	50392	47911	1292	1271	1622	1650	1445	1455	2002	1832			3088	2994	3889	3904	3355	3316	3904	3473
19	3795	5598	8801	10127	1640	1796	3320	4320	2350	2305	1719	1836	42917	47987	56729	40696	51218	48867	69496	68587	44889	76077	52579	47794	1311	1287	1616	1660	1445	1423	2011	1859			3140	3019	3891	3917	3356	3286	3919	3487
19.5	4438	6606	8813	10220	1638	1855	3359	4523	2350	2305	1704	1877	41765	46998	59127	40580	50639	49654	65329	68543	44889	76077	51405	49605	1298	1282	1641	1672	1445	1418	2029	1856			3110	3015	3889	3972	3347	3285	3952	3548
20	4563	7330	8002	10377	1676	1921	3411	4661	2325	2310	1731	1881	41670	48128	54195	40635	53875	47729	70109	73082	42764	75290	54672	49911	1293	1265	1631	1670	1432	1428	2017	1857	1646	1659	3138	3026	3890	3951	3330	3277	3942	3496	3202	3416
20.5	4513	7488	8400	10080	1712	1991	3442	4898	2325	2310	1730	1868	41979	47620	53510	39633	51529	45435	69628	67583	42764	75290	52732	48327	1285	1267	1644	1664	1440	1423	2046	1862			3115	3028	3911	3928	3341	3306	3962	3525
21	4627	7549	8247	10157	1752	2080	3505	5035	2325	2310	1744	1899	40990	46965	54627	39676	48463	46364	66422	68806	42764	75290	52533	48154	1302	1265	1620	1668	1433	1416	2025	1871			3131	3034	3905	3921	3348	3297	3961	3539
21.5	4829	7635	8329	10010	1796	2125	3530	5277	2325	2310	1718	1890	40897	46812	55098	40078	54454	48626	68474	72710	42764	75290	52892	48604	1283	1265	1627	1664	1433	1427	2039	1880			3097	2999	3890	3928	3343	3289	3972	3557
22	5005	7864	8667	9889	1820	2197	3644	5436	2325	2310	1737	1896	40513	48691	56023	39520	55254	49490	70357	72780	42764	75290	51625	48419	1291	1249	1619	1658	1428	1421	2060	1864			3091	2936	3868	3920	3333	3264	3997	3537
22.5	4529	6904	7473	9628	1859	2303	3670	5556	2325	2310	1731	1887	40104	47085	55243	39199	57059	51357	75186	72786	42764	75290	52719	48487	1287	1251	1633	1671	1435	1429	2041	1861			3045	2955	3873	3933	3338	3270	3970	3543
23	4758	7637	7378	9807	1940	2398	3726	5811	1940	1842	1737	1908	41023	47441	54684	40327	54060	47658	66749	65852	44040	76007	50612	48234	1295	1253	1637	1660	1433	1426	2061	1884	1599	1591	3048	2934	3879	3954	3307	3274	3990	3542	2994	3128
23.5	4817	7272	8050	9237	1976	2469	3713	6056	1852	1799	1712	1888	39834	46823	57192	38676	51967	52039	69027	71016	36224	63558	52555	48840	1276	1253	1619	1658	1426	1431	2062	1904	1547	1535	3025	2917	3874	3915	3331	3270	3997	3549	2903	3043
24	4259	7114	7029	9085	2038	2548	3791	6251	1832	1793	1733	1878	40034	47293	55615	38559	51773	49307	71548	68118	35590	58111	51194	47821	1276	1255	1620	1656	1429	1414	2070	1895	1523	1514	3044	2890	3871	3973	3290	3268	4016	3545	2881	3036
24.5	4751	7381	6960	8981	2127	2637	3840	6382	1834	1794	1733	1878	41152	46823	55887	40139	48610	46011	69277	66894	35250	56413	51194	47821	1263	1252	1625	1658	1443	1421	2052	1875	1516	1491	3024	2901	3871	3938	3315	3247	3980	3558	2859	3018
25	4622	7346	7188	8822	2192	2695	3890	6488	1857	1795	1733	1878	40275	48258	60209	40531	53939	47716	71007	71022	35272	56036	51194	47821	1262	1260	1613	1658	1422	1410	2031	1864	1511	1493	3020	2883	3828	3916	3322	3221	3945	3510	2870	2991
25.5	4542	7064	7627	8806	2217	2792	3930	6781	1881	1813	1733	1878	39074	47312	55997	37640	53089	47642	67204	65207	34662	53561	51194	47821	1273	1243	1619	1669	1431	1411	2050	1875	1521	1476	2974	2835	3824	3918	3334	3250	4003	3561	2817	2990
26	4814	6854	7769	8917	2300	2873	3961	6959	1897	1855	1733	1878	39975	47524	61061	38920	54031	48317	65631	66655	34894	56230	51194	47821	1256	1232	1607	1649	1431	1409	2089	1897	1504	1484	3005	2822	3823	3921	3283	3212	4024	3595	2837	2970
26.5	4372	6990	6824	8569	2352	2964	4028	7076	1949	1907	1733	1878	39430	47470	58964	37284	52225	49206	67690	66177	33509	54005	51194	47821	1255	1229	1614	1639	1419	1392	2057	1885	1478	1479	2943	2845	3794	3893	3297	3229	3970	3534	2817	2979
27	4583	6872	6886	8633	2431	3014	4045	7268	1994	1952	1774	1930	39293	47243	59436	39401	55842	48234	69906	66088	33325	53602	51383	55290	1251	1231	1615	1639	1416	1412	2056	1884	1502	1468	2973	2836	3800	3911	3273	3240	3996	3559	2789	2980
27.5	4661	6981	6454	8486	2472	3056	4109	7346	2042	2023	1774	1930	40215	45565	57281	39823	55206	48637	69907	67430	32853	48693	51383	55290	1256	1219	1606	1635	1416	1397	2098	1901	1494	1479	2976	2821	3797	3905	3256	3266	3995	3538	2835	2962
28	4504	6582	6755	8277	2620	3229	4107	7598	2110	2083	1774	1930	38014	46283	55686	39428	55491	49731	58583	62952	33317	52030	51383	55290	1250	1229	1602	1628	1402	1409	2092	1911	1489	1474	2914	2808	3787	3856	3296	3205	4000	3574	2796	2979
28.5	4729	6663	7442	8475	2632	3238	4161	7728	2152	2189	1774	1930	38813	47951	57081	38314	49660	49511	62729	60310	32944	52610	51383	55290	1253	1221	1584	1638	1402	1404	2097	1906	1492	1469	2951	2779	3770	3886	3271	3226	3996	3562	2812	2987
29	4279	6593	7876	7726	2666	3308	4056	7560	2189	2277	1577	1724	38088	46895	54974	37394	50526	49118	68377	67672	32489	51372	52141	49858	1260	1215	1589	1633	1401	1388	2065	1880	1480	1481	2934	2777	3769	3885	3261	3214	3969	3544	2798	2953
29.5	4268	6173	7496	7936	2720	3327	4056	7560	2255	2421	1577	1724	39408	47428	57926	39994	54352	48905	68377	67672	32341	52082	52141	49858	1243	1231	1584	1626	1392	1405			1504	1481	2902	2780	3750	3895	3272	3228			2789	2959
30	4682	6801	8708	8290	2780	3447	4199	7885	2306	2524	1577	1724	39791	47394	60869	40262	49688	45059	66059	66233	32498	49883	52141	49858	1244	1219	1590	1616	1413	1389	2097	1907	1480	1473	2908	2782	3728	3883	3272	3212	4038	3577	2816	2964
30.5	4547	6595	7315	8090	2838	3478	4199	7885	2347	2657	1562	1685	37052	45807	53390	36739	53431	46972	66059	66233	32398	50325	52385	53878	1243	1229	1585	1622	1414	1391			1479	1466	2917	2763	3764	3854	3278	3232			2771	2949
31	4635	6809	6590	8101	2916	3501	4188	8106	2400	2782	1540	1671	38783	47662	54915	38729	56479	47684	60441	60954	32510	48720	39069	40637	1250	1210	1586	1612	1412	1402	2076	1920	1478	1478	2865	2759	3734	3884	3260	3199	4043	3604	2801	2952
31.5	4618	6961	6851	8058	2984	3612	4188	8106	2456	2915	1519	1653	37887	46183	54796	38345	51222	45538	60441	60954	32021	52550	37356	40284	1241	1216	1582	1627	1410	1388			1491	1473	2860	2733	3740	3856	3267	3218			2812	2967
32	4177	6552	6313	8118	3059	3679	4118	8303	2510	3024	1508	1641	38652	48358	58315	38343	55077	46740	66890	67202	31633	48381	39155	40213	1230	1214	1581	1620	1391	1397	2117	1916	1471	1475	2836	2732	3688	3855	3250	3174	4071	3582	2793	2955
32.5	4565	6963	8113	8090	3189	3788	4118	8303	2540	3051	1457	1642	39299	48713	56164	37144	54620	49787	66890	67202	33085	45677	40288	39404	1244	1215	1563	1615	1409	1382			1481	1464	2827	2697	3708	3860	3257	3186			2784	2947
33	4442	6998	6548	7815	3248	3839	4038	8268	2582	3174	1489	1662	38247	46612	56788	37357	54261	46069	66805	64813	31887	46029	40947	38962	1229	1207	1562	1610	1392	1381	2071	1886	1481	1459	2820	2704	3682	3829	3242	3219	4001	3544	2785	2932
33.5	4521	6958	7345	7992	3250	3873	4038	8268	2602	3251	1485	1667	38041	47472	52265	36902	50752	49629	66805	64813	32146	47371	39816	40453	1259	1214	1588	1619	1402	1396			1459	1456	2803	2677	3687	3833	3274	3188			2765	2940
34	4362	7073	8253	7695	3317	3857	3961	8348	2629	3328	1512	1695	38957	46077	56062	36645	53063	46740	66716	65232	31423	45560	39510	39869	1225	1205	1565	1607	1402	1382	2066	1906	1467	1478	2828	2641	3675	3803	3232	3168	3984	3557	2761	2928
34.5	4711	6576	7524	7745	3406	3934	3961	8348	2685	3368	1531	1746	38869	46680	52480	36802	51272	48498	66716	65232	31732	44370	37991	40793	1227	1209	1572	1602	1411	1394			1464	1453	2763	2650	3659	3799	3214	3186			2742	2933
35	4441	6836	6825	7575	3456	3981	3961	8325	2738	3428	1550	1807	38408	47628	54758	36816	54592	47805	64185	65494	32374	45283	37466	40455	1226	1208	1566	1613	1392	1384	2050	1882	1468	1448	2809	2648	3673	3811	3248	3185	3962	3557	2750	2907
35.5	4561	6966	6723	7914	3555	4070	3961	8325	2793	3524	1599	1875	38250	47488	55892	38302	50090	44372	64185	65494	31865	44071	38172	40535	1225	1202	1573	1605	1412	1406			1460	1460	2805	2633	3679	3832	3248	3180			2755	2918
36	4576	6698	7377	7661	3605	4056	3966	8344	2777	3563	1618	1953	39027	46671	56360	38170	56146	46962	63117	64274	32214	48681	39022	41084	1230	1199	1581	1595	1400	1391	2061	1888	1474	1460	2775	2617	3660	3827	3247	3203	3952	3515	2773	2910
36.5	4141	6809	7880	7544	3695	4163	3966	8344	2837	3634	1670	2015	38153	46605	57196	37037	55146	49072	63117	64274	31620	47357	37110	40073	1226	1188	1574	1598	1401	1387			1492	1453	2761	2629	3619	3783	3246	3175			2758	2938
37	4329	6275	6803	7846	3800	4192	3944	8298	2900	3697	1688	2104	38222	47796	56456	38234	47167	47329	62957	62207	31650	47323	35901	38209	1217	1195	1559	1610	1392	1396	2049	1857	1458	1478	2740	2614	3635	3792	3249	3200	3947	3482	2743	2916
37.5	4492	7054	7469	7745	3907	4262	3944	8298	2919	3791	1753	2188	38415	47637	55261	37455	52343	44843	62957	62207	31812	46298	35391	38030	1220	1193	1553	1618	1392	1385			1478	1452	2753	2596	3619	3764	3248	3185			2770	2911
38	4433	6790	7226	7346	4030	4261	3948	8305	2950	3828	1810	2239	38209	47089	54045	36290	52714	45545	63181	64808	32380	47536	36160	37897	1207	1191	1559	1600	1393	1376	2047	1883	1491	1455	2771	2598	3589	3760	3227	3165	3935	3514	2764	2922
38.5	4134	6445	7453	7328	4134	4350	3948	8305	3003	3919	1846	2333	38435	47911	55661	38096	55122	47267	63181	64808	32279	47966	36474	38754	1213	1195	1547	1605	1391	1388			1459	1450	2757	2575	3629	3768	3225	3155			2721	2901
39	4704	6793	7730	7700	4243	4373	3955	8364	3071	3957	1918	2394	38613	47066	57046	37454	52325	46093	65568	64136	31652	44046	36219	37715	1219	1195	1550	1606	1403	1384	2024	1868	1472	1449	2719	2600	3589	3768	3242	3156	3967	3520	2721	2928
39.5	4286	6551	7504	7518	4358	4386	3955	8364	3125	4073	1952	2460	38422	47129	54698	36468	49832	46143	65568	64136	31327	47595	36992	38316	1224	1197	1561	1593	1397	1386			1479	1433	2706	2567	3589	3730	3232	3175			2707	2882
40	4139	6189	7778	7145	4540	4462	3937	8259	3160	4114	2021	2556	38357	47277	54017	36626	50428	46576	62445	65860	31980	44036	35289	36938	1223	1196	1557	1594	1396	1385	2030	1860	1459	1456	2712	2566	3603	3763	3196	3136	3908	3471	2725	2894
40.5	4422	6373	7674	7619	4702	4495	3937	8259	3160	4114	2042	2634	38496	47686	55445	37033	52969	49865	62445	65860	31980	44036	36832	38284	1221	1189	1550	1586	1398	1382					2694	2577	3573	3736	3203	3141
41	4389	6368	6700	7404	4830	4515	3932	8351	4050	4987	2093	2707	38391	46935	53775	36166	57132	46034	59050	62240	37463	62433	36313	36653	1224	1184	1579	1597	1398	1384	2033	1863	1541	1562	2702	2567	3587	3751	3200	3139	3919	3461	2940	3102
41.5	4697	6684	7270	7315	4992	4576	3932	8351	4050	4987	2155	2768	39486	47664	56275	37510	50654	44965	59050	62240	37463	62433	37144	37652	1211	1183	1539	1586	1384	1390					2688	2561	3562	3738	3166	3142
42	4687	6635	6797	7505	5039	4547	3903	8434	4137	5320	2201	2899	38021	46410	52122	36370	52283	46961	61882	63946	39432	66226	37345	38086	1222	1183	1560	1588	1380	1373	2042	1873	1603	1564	2696	2557	3586	3709	3188	3156	3942	3495	3017	3180
42.5	4433	6441	7510	7397	5145	4614	3903	8434	4137	5320	2271	2983	39204	46758	55941	37808	50028	44756	61882	63946	39432	66226	36330	37065	1223	1184	1541	1592	1371	1379					2687	2543	3573	3721	3215	3138
43	4553	6488	7271	7462	5211	4663	3955	8334	4170	5268	2304	3041	38703	46589	52561	37057	53925	48526	60347	67451	41006	61388	37049	36636	1215	1183	1542	1598	1382	1370	2022	1876	1583	1570	2666	2546	3568	3745	3203	3148	3918	3487	3006	3164
43.5	4715	6826	8221	7500	5352	4686	3955	8334	4170	5268	2362	3133	38331	45930	55480	38242	49391	44212	60347	67451	41006	61388	38131	36494	1218	1195	1531	1589	1375	1373					2656	2534	3539	3721	3164	3130
44	4372	6304	7563	7355	5452	4738	3936	8435	4403	5448	2424	3247	38558	47350	53853	36814	49576	45021	61655	65690	36236	56512	35090	36139	1227	1182	1549	1580	1370	1370	2017	1872	1497	1484	2698	2538	3544	3677	3207	3140	3921	3493	2839	2966
44.5	4476	6706	6412	7372	5512	4727	3936	8435	4403	5448	2470	3322	38215	45956	53435	37649	46231	47229	61655	65690	36236	56512	36333	35773	1212	1193	1542	1587	1379	1354					2717	2550	3566	3674	3214	3146
45	4330	6828	7146	7312	5613	4790	3951	8351	4266	5311	2538	3426	36961	47005	52370	35823	48880	45367	60262	65623	31859	45563	35685	37935	1226	1205	1546	1571	1371	1383	2051	1860	1424	1414	2657	2487	3505	3694	3179	3112	3914	3455	2720	2853
45.5	4572	7011	7697	7227	5625	4816	3951	8351	4266	5311	2582	3513	38483	46906	53732	37779	47459	47989	60262	65623	31859	45563	34846	36381	1210	1203	1515	1593	1366	1378					2630	2507	3534	3678	3160	3129
46	4350	7101	6395	7293	5669	4886	3938	8324	4408	5494	2582	3513	38870	47353	54996	36364	51404	46410	62509	63973	31565	41966	34846	36381	1209	1194	1550	1565	1368	1375	2023	1858	1439	1409	2630	2514	3507	3675	3198	3125	3930	3471	2689	2815
46.5	4553	6764	6103	7270	5812	4878	3938	8324	4408	5494	2582	3513	38361	47123	54979	36734	52825	47449	62509	63973	31565	41966	34846	36381	1208	1170	1556	1565	1377	1367					2628	2512	3507	3666	3168	3112
47	4447	6517	6822	7279	5898	5735	3980	8390	4613	5683	2802	3838	38670	47405	56620	36830	70569	70258	60555	66298	31037	43743	39316	41715	1199	1174	1546	1577	1426	1399	2014	1852	1413	1406	2629	2495	3488	3677	3304	3218	3911	3472	2660	2812
47.5
48	4921	7343	8651	7995	7158	6588	3974	8502	4743	5882	2802	3838	40667	50243	63382	41183	72366	68536	59867	64855	31266	41510			1219	1201	1588	1618	1396	1401	2000	1841	1433	1384	2712	2517	3625	3741	3231	3155	3897	3454	2694	2802
48.5
49	5071	8132	10569	8504	8418	7053	4007	8209	4880	6032	2684	3501	43291	53014	66429	43029	69596	68271	66944	72256	29917	43716	47579	49530	1249	1214	1604	1656	1409	1404	2007	1845	1407	1407	2758	2521	3676	3788	3236	3151	3823	3379	2651	2785
49.5
50					9499	7543	4012	8198	5096	6179	2684	3501					71448	67029	59051	62256	30404	43182							1405	1404	1999	1824	1431	1397					3219	3093	3791	3390	2679	2774
50.5
51	4335	6997	9923	7429	12019	7729	4757	8195	5261	6230			41906	55061	65821	39132	70538	70647	93420	95124	31124	41916			1240	1221	1597	1604	1430	1416	2012	1828	1415	1396	2633	2467	3592	3730	3254	3182	3796	3349	2621	2761
51.5
52	5041	7373	11915	7832	13082	7810	6400	8476	5318	6348			41893	54038	81329	42869	70838	65191	97156	100360	30674	41659			1236	1207	1579	1620	1421	1406	2047	1873	1421	1398	2671	2461	3607	3748	3212	3091	3852	3399	2649	2764
52.5
53	4719	7497	12905	7839	18440	15510	5883	8427	5347	6302			42114	57155	87576	46150	68405	63691	83553	103937	30431	41890			1259	1225	1585	1639	1416	1413	2022	1864	1426	1395	2655	2449	3668	3830	3183	3113	3555	3393	2621	2745
53.5
54	4725	8162	14354	7824	16693	15814	8275	8886	5411	6325			45021	62638	88465	47748	52330	47878	90881	111128	30110	40984			1240	1210	1601	1634	1378	1373	2105	1935	1406	1399	2626	2476	3709	3797	3125	3017	3615	3474	2619	2753
54.5
55	4748	7640	11686	7207	17157	16580	7952	8342	5553	6388			40494	56754	64012	47047	53137	45044	54947	78325	31216	40633			1226	1186	1523	1564	1352	1369	1945	1832	1404	1393	2514	2382	3536	3618	3100	2986	3376	3299	2632	2745
55.5
56	4721	8206	12175	7039	17612	17524	8693	8055	5608	6557			39891	56565	58038	47876	55707	44349	51857	73090	30960	40454			1196	1174	1482	1527	1382	1346	1913	1787	1393	1383	2459	2317	3492	3585	3062	2957	3299	3252	2609	2725
56.5
57	4491	8078	12490	7162	18559	18977	9369	8165	5719	6601			39681	55570	62683	45411	48858	44894	53820	73213	30669	40083			1184	1158	1481	1538	1357	1358	1917	1777	1413	1381	2436	2279	3457	3578	3066	2960	3329	3255	2616	2743
57.5
58	4451	8378	12944	6953	20421	20469	10221	8207	5856	6798			41860	55056	62976	43846	56028	43808	55571	70213	29878	39976			1176	1181	1468	1529	1352	1339	1930	1765	1406	1378	2480	2271	3465	3520	3070	2979	3330	3248	2617	2708
58.5
59	4580	8176	14674	7166	21044	22442	10886	8127	6088	6858			40655	53864	61084	42830	52529	44068	54042	69334	30292	40010			1179	1168	1488	1561	1357	1334	1929	1783	1415	1399	2400	2316	3472	3544	3032	2961	3322	3228	2627	2723
59.5
60	4601	8184	17018	7072	21615	25001	11336	8231	6391	7157			40191	54241	62971	42494	52504	42327	49830	67199	30579	41188			1187	1157	1473	1553	1346	1344	1922	1780	1433	1390	2405	2285	3443	3528	3064	2963	3305	3238	2610	2727
60.5
61	4853	8202	19848	6974	22505	28770	11879	8219	6787	7374			42085	53349	56949	41257	48994	42443	50801	67003	30285	43789			1215	1147	1480	1531	1347	1342	1914	1785	1407	1374	2398	2318	3443	3540	3057	2941	3284	3226	2607	2704
61.5
62	4875	8264	26794	6916	23774	34371	12596	8257	7123	7673			40583	53382	58724	40399	49216	42242	53644	68002	30809	40871			1189	1152	1474	1521	1336	1328	1887	1759	1395	1379	2402	2290	3467	3493	3042	2914	3302	3233	2607	2701
62.5
63	4719	8456	30520	6985	25155	39954	13022	8194					41332	53009	57915	40622	49428	42331	52749	66729					1192	1161	1471	1533	1339	1327	1895	1755			2389	2298	3425	3514	3050	2937	3274	3212
63.5
64	4965	9006	34263	7015	26582	46747	12876	8157	9565	8774			41250	53500	58287	42256	49468	41884	53429	65412	35304	55974			1195	1153	1470	1524	1349	1347	1891	1772	1512	1456	2403	2288	3438	3509	3042	2942	3260	3218	2792	2630
64.5
65	5046	8970	38674	6829	28866	57409	13144	8191					40615	53223	58188	39249	46885	42407	50316	64849					1176	1134	1468	1517	1355	1341	1899	1757			2415	2293	3444	3505	3030	2937	3285	3211
65.5
66	4931	8820	47456	6955	32041	70113	14137	8132	11904	12692			39710	52815	57760	39945	48151	39299	51660	64771	35548	57370			1176	1157	1485	1521	1335	1336	1881	1757	1540	1448	2387	2297	3435	3509	3037	2914	3223	3190	2796	2638
66.5
67	5199	9399	55352	6924	37007	83326	14664	8206					40162	53555	57800	40678	51541	40738	51191	65145					1182	1155	1460	1532	1342	1334	1893	1758			2416	2286	3427	3509	3006	2918	3264	3187
67.5
68	5194	9701	58783	7075	43282	97796	14125	8176					39983	54351	57933	40477	45591	41364	51017	65505					1165	1151	1467	1519	1343	1332	1886	1744			2386	2270	3415	3512	3029	2912	3230	3173
68.5
69	5116	10161	60887	6913	44549	111982	14805	8191					40475	55153	58491	41203	51882	43017	49348	65223					1181	1151	1481	1528	1338	1335	1886	1731			2381	2288	3431	3493	3010	2936	3229	3182
69.5
70	5191	10053	70127	6821	43858	120920	15031	7985	30794	37674			40119	53663	58590	40954	48080	41488	49950	64151	33005	50923			1186	1138	1472	1532	1330	1326	1850	1725	1414	1363	2350	2275	3449	3496	3003	2905	3197	3142	2599	2470
70.5
71	5364	10998	70906	6881	42597	125140	18147	8444					40556	53982	60069	41440	49603	40969	57891	69298					1179	1169	1473	1521	1346	1322	1960	1809			2389	2268	3434	3493	3021	2892	3336	3256
71.5
72	6359	11585	85896	7700	43598	129642	20393	8625					42317	57004	66530	43327	49656	39515	58604	69704					1196	1176	1521	1582	1342	1315	1937	1805			2491	2303	3556	3605	3000	2921	3268	3220
72.5
73	7228	13397	92174	8501	41865	131293	23390	9298					43765	60462	70199	48409	47302	43072	64210	80162					1219	1186	1574	1613	1333	1331	1974	1835			2562	2385	3685	3734	2975	2905	3316	3236
73.5
74	6328	12494	74526	7270	41590	125941	28399	9004					40857	56417	61136	42945	49155	40547	70482	81959					1214	1207	1528	1568	1318	1321	1962	1830			2497	2329	3539	3610	2989	2916	3291	3206
74.5
75	6125	12244	77010	7217	49405	135032	32329	9342					41256	56896	62027	43072	54439	49450	72431	81193					1190	1194	1485	1557	1394	1390	1917	1800			2409	2289	3476	3530	3126	3011	3225	3191
75.5
76	5854	13413	74175	7317	56832	156341	29389	9984					39914	54364	57250	39592	59088	51461	72683	83508					1187	1160	1476	1535	1388	1393	1931	1789			2385	2268	3418	3517	3118	3046	3241	3175
76.5
77	6489	15903	65926	6916	45838	137229	33133	10303					40681	56128	60483	42609	48245	42475	67884	73265					1170	1164	1478	1515	1359	1344	1899	1778			2359	2260	3414	3497	3031	2927	3229	3159
77.5
78	6290	17148	73582	7100	46279	134694	22508	10058					39285	55103	57381	39505	46822	41617	55382	65245					1175	1158	1474	1516	1329	1314	1845	1724			2340	2257	3416	3479	2980	2902	3184	3090
78.5
79	6656	18548	68892	7082	46015	133904	22649	9929					40646	56336	59897	41696	50549	42717	54109	59933					1170	1155	1462	1513	1343	1313	1808	1678			2353	2246	3392	3478	3005	2910	3113	3045
79.5
80	6831	21349	71385	7256	46013	134418	22362	10022					40710	56279	58826	41592	49032	41430	51190	57261					1169	1153	1437	1501	1323	1303	1810	1679			2360	2224	3388	3444	2968	2900	3064	3041
80.5
81	7129	24130	63027	6910	45914	134236	23616	10178					40357	55143	58719	41635	47688	41331	51926	54235					1166	1180	1474	1517	1321	1319	1799	1680			2370	2252	3402	3460	2948	2893	3122	3043
81.5
82	7081	27645	69582	7248	49905	134481	24570	10477					40275	55347	57933	41358	49915	40798	53610	54549					1164	1156	1447	1530	1318	1313	1786	1673			2341	2250	3389	3475	2950	2860	3083	3054
82.5
83	7163	29709	69135	7455	46333	133560	25543	11042					40618	54798	56977	40294	48102	42714	54915	54186					1179	1157	1457	1517	1323	1312	1786	1692			2352	2271	3421	3467	2954	2886	3088	3030
83.5
84	7611	35500	71109	7502	47543	133353	25931	11352					40617	55541	61706	41071	47556	41052	53257	53801					1177	1158	1468	1522	1324	1306	1782	1675			2343	2259	3374	3455	2981	2897	3072	3001
84.5
85	8125	40574	72202	7186	49310	134133	26542	12829					40479	55837	61306	41020	51085	40936	48671	52416					1158	1160	1455	1511	1325	1312	1824	1676			2322	2229	3381	3431	2969	2894	3121	3080
85.5
86	8132	44325	70989	7399	48811	132022	26310	13693					40963	55168	61088	41737	49657	41253	54806	54434					1180	1164	1458	1522	1330	1316	1799	1674			2342	2238	3350	3437	2956	2890	3073	3025
86.5
87	8522	51490	66309	7693	49707	131873	26323	13345					40080	55494	60753	40875	48140	40695	47990	53170					1163	1147	1449	1514	1326	1325	1795	1687			2348	2224	3370	3449	2953	2904	3091	3033
87.5
88	9164	60440	68969	7531	48672	131078	26193	14316					40019	55270	58655	40965	47210	41429	52226	53430					1173	1162	1447	1509	1322	1309	1806	1703			2336	2211	3373	3434	2951	2881	3102	3040
88.5
89	8647	67283	71322	7498	47243	130064	25751	15865					40173	55901	60475	41044	49986	42199	49616	52674					1169	1145	1447	1515	1317	1293	1810	1687			2319	2212	3361	3430	2939	2856	3120	3042
89.5
90	9441	78419	68599	7618	48766	130263	26769	21637					40414	54958	56840	40702	50247	41888	51276	53061					1182	1161	1436	1512	1311	1319	1798	1679			2325	2237	3376	3412	2958	2885	3075	3060
90.5
91	9463	90640	67848	8138	49289	131307	26576	24500					40665	55439	61119	41365	49383	41348	47792	52586					1167	1145	1440	1489	1321	1314	1798	1679			2326	2218	3355	3406	2943	2870	3061	3054
91.5
92	10808	98563	70450	7712	46943	132413	27375	22073					40922	55070	60851	41474	48170	41470	48376	51290					1166	1158	1443	1501	1321	1300	1791	1679			2312	2233	3366	3435	2940	2875	3066	3022
92.5
93	10618	113395	70218	7810	46724	132568	26922	28140					40836	54748	61222	41501	46335	41185	46918	52226					1176	1159	1445	1492	1325	1305	1784	1664			2315	2232	3346	3403	2940	2885	3055	3010
93.5
94	11175	119676	71573	7752	49038	133982	26843	34409					40339	54790	59020	40407	47463	40843	47640	51852					1177	1150	1449	1505	1316	1312	1809	1679			2287	2227	3359	3415	2943	2863	3077	3026
94.5
95	11398	131895	63218	7910	48887	133370	27446	32179	49564	50454			41419	55939	59340	41805	47303	41562	50242	52318	42626	66132			1174	1153	1447	1498	1297	1301	1811	1663	1628	1585	2320	2196	3364	3392	2932	2856	3065	3038	2843	2742
95.5
96	11847	139382	66902	8357	47033	132772	28033	33890					40148	55144	58943	40432	44893	41487	46616	51329					1157	1165	1442	1491	1308	1314	1798	1691			2288	2218	3365	3406	2952	2868	3085	3027
96.5
97	13046	133692	71920	8281	46707	132818	27409	35348					38283	53961	59425	38611	45887	40521	48061	52791					858	839	1370	1341	1320	1295	1792	1677			1995	1924	3091	3106	2927	2864	3079	3028
97.5
98	13474	149960	76607	8427	46605	132794	28474	32128					40315	56958	62350	41843	49723	42950	50354	52786					911	876	1444	1384	1317	1303	1804	1685			2029	1995	3213	3189	2924	2854	3078	3038
98.5
99	11964	124662	60960	7263			35504	49787					33387	47228	51538	35100			57443	54848					773	770	1226	1202			1797	1672			1707	1729	2668	2670			3061	3010
100																															1874	1718									3175	3084
117.5																															2376	2174									3894	3750
142																															1942	1803									3252	3149
166																															1937	1793									3248	3097
190																															2000	1865	1540	1477							3372	3229	2502	2458
214																															1870	1779									3100	2991

## Sheet: Fig 3D
	Penetrance fibrils induction (%)		Total analyzed mice
	Ctrl	λS-DH	Ctrl	λS-DH
< 1 week	0	28	19	36
1-2 Mo	-	48	0	25
3-5 Mo	0	78	6	18
> 6 Mo	0	100	4	6

## Sheet: Fig 3E
Amyloid score on positive mice (fibril-induced)
<1 week	1-2 Mo	3-5 Mo	> 6 Mo
3	2	1	3
1	1	1	3
1	1	1	1
1	1	1	3
1	1	1	3
2	2	1	3
2	2	1
2	3	2
1	3	1
1	1	3
	2	1
	1	1
		1
		1

## Sheet: Fig 5B
	Penetrance (%)		Total analyzed mice
	Ctrl	λS-DH	Ctrl	λS-DH
< 1 week	-	0	0	3
1-2 Mo	-	25	0	12
3-5 Mo	0	80	4	10
> 6 Mo	0	57	4	37

## Sheet: Fig 5C
Amyloid score on positive mice (VL-induced)
1-2 Mo	3-5 Mo	> 6 Mo
1	2	1
1	2	3
1	3	3
	2	3
	1	3
	1	3
	1	1
	3	3
		1
		2
		3
		1
		3
		3
		1
		1
		1
		3
		3
		3
		2

## Sheet: Fig 6A
	Shown in main
	Total protein gel					anti-l6 antibody
		Total protein				Mouse Anti- human lambda 6 (variable domain) + goat anti-mouse HRP
						Same membrane as shown in S1D (left side), different exposure
	Replicates
	Gel (total protein) corresponding to the blot from figure 6A, for quantification
	*Water soluble fraction used for further experiments

## Sheet: Fig 6B
# mouse	S-LC	ApoE	ApoA4	Vtnc	Col6A1	Col6A2	Sap
1187-7049	7.892	3.6989	4.2966	1.0417	0.9907	0.71	n.d
4153-7519	7.4333	3.2954	2.9355	0.6106	0.9498	0.6069	n.d
4151	4.4075	2.9084	1.958	0.4421	0.5136	0.4521	0.4322
							n.d; not detectable
	All data are EmPAI scores

[truncated: 26 more sheets: Fig 6D, Fig 7A, Fig 7B, Fig 7C, Fig 7D, Fig 7F, Fig 7G, Fig S1D, Fig S2B, Fig S3D, Fig S4, Fig S5C, Fig S5D, Fig S5E, Fig S6A, Fig S6C, Fig S6D, Fig S6E, Fig S6F, Fig S6G …]
